# Supplementary material for: Machine Learning–Based Short-Term Mortality Prediction Models for Patients With Cancer Using Electronic Health Record Data: Systematic Review and Critical Appraisal
Source: JMIR Med Inform. 2022 Mar 14;10(3):e33182. doi: 10.2196/33182 (PMC8961346; doi:10.2196/33182)
Supplement: Multimedia Appendix 3 [file medinform_v10i3e33182_app3.xlsx]

## Sheet: All References identified
Author	Year	Title	Abstract	Journal	Volume	Issue	Pages	URL	DOI
	2014	Proceedings - International Conference on Machine Learning and Cybernetics	The proceedings contain 153 papers. The topics discussed include: bias-corrected quantile regression forests for high-dimensional data; predictive models for 5-year mortality after breast cancer surgery; a weak order in special type fuzzy ellipsoid number space and its application in ranking uncertain multi-channel information; a background extraction and shadow removal algorithm based on cluster…	13th International Conference on Machine Learning and Cybernetics, ICMLC 2014	2		https://www.scopus.com/inward/record.uri?eid=2-s2.0-85027072795&partnerID=40&md5=8e5aa5469f9ee5ff358dda4c40845fa1
	2017	ACM International Conference Proceeding Series	The proceedings contain 50 papers. The topics discussed include: a statistical learning approach to detect abusive twitter accounts; profiles matching in social networks based on semantic similarities and common relations; an analysis of CGM contents Pageview using SIR model and GBM; hybrid text-based deception models for native and non-native english cybercriminal networks; hybrid text-based dec…	2017 International Conference on Compute and Data Analysis, ICCDA 2017	Part F130280		https://www.scopus.com/inward/record.uri?eid=2-s2.0-85030084671&partnerID=40&md5=be607463d3f3e90bf61bf493fb2f53a0
	2019	Journal of Physics: Conference Series	The proceedings contain 70 papers. The topics discussed include: an implementation of text hiding in medical images based on graph coloring for android devices; argumentation mining: classifying argumentation components with partial tree kernel and support vector machine for constituent trees on imbalanced persuasive essay; deep neural network for structured data - a case study of mortality rate …	2nd International Conference on Data and Information Science, ICoDIS 2018	1192		https://www.scopus.com/inward/record.uri?eid=2-s2.0-85066296702&partnerID=40&md5=ed992c28152d04fcdbb93ee211436812
Abbod, M. F.; Catto, J. W.; Linkens, D. A.; Hamdy, F. C.	2007	Application of artificial intelligence to the management of urological cancer	PURPOSE: Artificial intelligence techniques, such as artificial neural networks, Bayesian belief networks and neuro-fuzzy modeling systems, are complex mathematical models based on the human neuronal structure and thinking. Such tools are capable of generating data driven models of biological systems without making assumptions based on statistical distributions. A large amount of study has been r…	J Urol	178	4 Pt 1	1150-6	https://ovidsp.ovid.com/ovidweb.cgi?T=JS&CSC=Y&NEWS=N&PAGE=fulltext&D=med6&AN=17698099
Abd Ghani, M. K.; Sutanto, D. H.	2015	IMPROVING CLASSIFICATION ACCURACY FOR NON-COMMUNICABLE DISEASE PREDICTION MODEL BASED ON SUPPORT VECTOR MACHINE	Over recent years, Non-communicable Disease (NCDs) is the high mortality rate in worldwide likely diabetes mellitus, cardiovascular diseases, liver and cancers. NCDs prediction model have problems such as redundant data, missing data, imbalance dataset and irrelevant attribute. This paper proposes a novel NCDs prediction model to improve accuracy. Our model comprisesk-means as clustering techniqu…	Jurnal Teknologi	77	18	29-36	<Go to ISI>://WOS:000218626800005
Abdar, M.; Makarenkov, V.	2019	CWV-BANN-SVM ensemble learning classifier for an accurate diagnosis of breast cancer	This paper presents a new data mining technique for an accurate prediction of breast cancer (BC), which is one of the major mortality causes among women around the globe. The main objective of our study is to expand an automatic expert system (ES) to provide an accurate diagnosis of BC. Both, Support Vector Machines (SVMs) and Artificial Neural Networks (ANNs) were applied to analyze BC data. The…	Measurement	146		557-570	<Go to ISI>://WOS:000481402800055	10.1016/j.measurement.2019.05.022
Abdel-Fatah, T. M. A.; Agarwal, D.; Liu, D. X.; Russell, R.; Rueda, O. M.; Liu, K.; Xu, B.; Moseley, P. M.; Green, A. R.; Pockley, A. G.; Rees, R. C.; Caldas, C.; Ellis, I. O.; Ball, G. R.; Chan, S. Y. T.	2016	SPAG5 as a prognostic biomarker and chemotherapy sensitivity predictor in breast cancer: a retrospective, integrated genomic, transcriptomic, and protein analysis	BACKGROUND: Proliferation markers and profiles have been recommended for guiding the choice of systemic treatments for breast cancer. However, the best molecular marker or test to use has not yet been identified. We did this study to identify factors that drive proliferation and its associated features in breast cancer and assess their association with clinical outcomes and response to chemothera…	Lancet Oncol	17	7	1004-1018	https://ovidsp.ovid.com/ovidweb.cgi?T=JS&CSC=Y&NEWS=N&PAGE=fulltext&D=med13&AN=27312051	https://dx.doi.org/10.1016/S1470-2045(16)00174-1
Abdelaziz, E. H.; ElBahnasy, K.; Kamal, S. M.; Ismail, R.	2020	A regression-based model for predicting the best mode of treatment for Egyptian liver cancer patients	Liver cancer is one of the main causes of cancer-related deaths worldwide. Due to the extreme heterogeneity of this disease, its prognosis and management are still not yet standardized. Different treatment modalities are available. However, the patient's response to each of them varies. Therefore, it is critical to establish a model to help physicians individualize the management of this aggressi…	Network Modeling Analysis in Health Informatics and Bioinformatics	9	1		http://www.springer.com/new+%26+forthcoming+titles+%28default%29/journal/13721; https://ovidsp.ovid.com/ovidweb.cgi?T=JS&CSC=Y&NEWS=N&PAGE=fulltext&D=emexb&AN=2005204491	http://dx.doi.org/10.1007/s13721-020-00251-w
Abdollah, F.; Klett, D. E.; Sood, A.; Sammon, J. D.; Pucheril, D.; Dalela, D.; Diaz, M.; Peabody, J. O.; Trinh, Q. D.; Menon, M.	2015	Predicting pathological outcomes in patients undergoing robot-assisted radical prostatectomy for high-risk prostate cancer: a preoperative nomogram	OBJECTIVE: To identify which high-risk patients with prostate cancer may harbour favourable pathological outcomes at radical prostatectomy (RP).; PATIENTS AND METHODS: We evaluated 810 patients with high-risk prostate cancer, defined as having one or more of the following: PSA level of >20 ng/mL, Gleason score >=8, clinical stage >=T2c. Patients underwent robot-assisted RP (RARP) with pelvic lymp…	BJU Int	116	5	703-12	https://ovidsp.ovid.com/ovidweb.cgi?T=JS&CSC=Y&NEWS=N&PAGE=fulltext&D=med12&AN=25413443	https://dx.doi.org/10.1111/bju.12998
Abraham, B.; Nair, M. S.	2019	Automated grading of prostate cancer using convolutional neural network and ordinal class classifier	Prostate Cancer (PCa) is one of the most prominent cancer among men. Early diagnosis and treatment planning are significant in reducing the mortality rate due to PCa. Accurate prediction of grade is required to ensure prompt treatment for cancer. Grading of prostate cancer can be considered as an ordinal class classification problem. This paper presents a novel method for the grading of prostate …	Informatics in Medicine Unlocked	17			https://www.scopus.com/inward/record.uri?eid=2-s2.0-85074138384&doi=10.1016%2fj.imu.2019.100256&partnerID=40&md5=c46ed18d3952b44d7196323450b3869e	10.1016/j.imu.2019.100256
Abreu, P. H.; Santos, M. S.; Abreu, M. H.; Andrade, B.; Silva, D. C.	2016	Predicting Breast Cancer Recurrence Using Machine Learning Techniques: A Systematic Review	Background: Recurrence is an important cornerstone in breast cancer behavior, intrinsically related to mortality. In spite of its relevance, it is rarely recorded in the majority of breast cancer datasets, which makes research in its prediction more difficult. Objectives: To evaluate the performance of machine learning techniques applied to the prediction of breast cancer recurrence. Material and…	Acm Computing Surveys	49	3		<Go to ISI>://WOS:000391639400012	10.1145/2988544
Adir, Y.; Tirman, S.; Abramovitch, S.; Botbol, C.; Lutaty, A.; Scheinmann, T.; Davidovits, E.; Arbel, I.; Davidovits, G.; Schneer, S.; Shteinberg, M.; Peretz Soroka, H.; Tirosh, R.; Patolsky, F.	2018	Novel non-invasive early detection of lung cancer using liquid immunobiopsy metabolic activity profiles	Lung cancer is the leading cause of cancer death worldwide. Survival is largely dependent on the stage of diagnosis: the localized disease has a 5-year survival greater than 55%, whereas, for spread tumors, this rate is only 4%. Therefore, the early detection of lung cancer is key for improving prognosis. In this study, we present an innovative, non-invasive, cancer detection approach based on me…	Cancer Immunol Immunother	67	7	1135-1146	https://ovidsp.ovid.com/ovidweb.cgi?T=JS&CSC=Y&NEWS=N&PAGE=fulltext&D=med15&AN=29785657	https://dx.doi.org/10.1007/s00262-018-2173-5
Agius, R.; Brieghel, C.; Andersen, M. A.; Pearson, A. T.; Ledergerber, B.; Cozzi-Lepri, A.; Louzoun, Y.; Andersen, C. L.; Bergstedt, J.; von Stemann, J. H.; Jorgensen, M.; Tang, M. E.; Fontes, M.; Bahlo, J.; Herling, C. D.; Hallek, M.; Lundgren, J.; MacPherson, C. R.; Larsen, J.; Niemann, C. U.	2020	Machine learning can identify newly diagnosed patients with CLL at high risk of infection	Infections have become the major cause of morbidity and mortality among patients with chronic lymphocytic leukemia (CLL) due to immune dysfunction and cytotoxic CLL treatment. Yet, predictive models for infection are missing. In this work, we develop the CLL Treatment-Infection Model (CLL-TIM) that identifies patients at risk of infection or CLL treatment within 2 years of diagnosis as validated …	Nat Commun	11	1	363	https://ovidsp.ovid.com/ovidweb.cgi?T=JS&CSC=Y&NEWS=N&PAGE=fulltext&D=medc&AN=31953409	https://dx.doi.org/10.1038/s41467-019-14225-8
Aguirre-Gamboa, R.; Martinez-Ledesma, E.; Gomez-Rueda, H.; Palacios, R.; Fuentes-Hernandez, I.; Sanchez-Canales, E.; Chacolla-Huaringa, R.; Cardona-Huerta, S.; Villela, L.; Scott, S. P.; Tamez-Pena, J.; Trevino, V.	2016	Efficient gene selection for cancer prognostic biomarkers using swarm optimization and survival analysis	The discovery of molecular prognostic cancer biomarkers is still a major scientific challenge. Some methodologies have been proposed to generate novel model biomarkers for clinical outcome using gene expression as predictors but involve some drawbacks. For example, (i) they heavily depend on a rank of the initial univariate relation to survival times, (ii) are unable to generate compact multivari…	Current Bioinformatics	11	3	310-323	http://www.benthamdirect.org/pages/all_b_bypublication.php; https://ovidsp.ovid.com/ovidweb.cgi?T=JS&CSC=Y&NEWS=N&PAGE=fulltext&D=emed17&AN=611236651	http://dx.doi.org/10.2174/1574893611999160610125628
Ahmed, F. E.	2005	Artificial neural networks for diagnosis and survival prediction in colon cancer	ANNs are nonlinear regression computational devices that have been used for over 45 years in classification and survival prediction in several biomedical systems, including colon cancer. Described in this article is the theory behind the three-layer free forward artificial neural networks with backpropagation error, which is widely used in biomedical fields, and a methodological approach to its a…	Mol Cancer	4		29	https://ovidsp.ovid.com/ovidweb.cgi?T=JS&CSC=Y&NEWS=N&PAGE=fulltext&D=med6&AN=16083507
Ahmed, K.; Al-Emran, A.; Jesmin, T.; Mukti, R. F.; Rahman, M. Z.; Ahmed, F.	2013	Early detection of lung cancer risk using data mining	Background: Lung cancer is the leading cause of cancer death worldwide Therefore, identification of genetic as well as environmental factors is very important in developing novel methods of lung cancer prevention. However, this is a multi-layered problem. Therefore a lung cancer risk prediction system is here proposed which is easy, cost effective and time saving. Material(s) and Method(s): Initi…	Asian Pacific Journal of Cancer Prevention	14	1	595-598	http://www.apocpcontrol.org/paper_file/issue_abs/Volume14_No1/595-598%2012.4%20Kawsar%20Ahmed.pdf; https://ovidsp.ovid.com/ovidweb.cgi?T=JS&CSC=Y&NEWS=N&PAGE=fulltext&D=emed14&AN=368860470	http://dx.doi.org/10.7314/APJCP.2013.14.1.595
Ahn, S. B.; Sharma, S.; Mohamedali, A.; Mahboob, S.; Redmond, W. J.; Pascovici, D.; Wu, J. X.; Zaw, T.; Adhikari, S.; Vaibhav, V.; Nice, E. C.; Baker, M. S.	2019	Potential early clinical stage colorectal cancer diagnosis using a proteomics blood test panel	Background: One of the most significant challenges in colorectal cancer (CRC) management is the use of compliant early stage population-based diagnostic tests as adjuncts to confirmatory colonoscopy. Despite the near curative nature of early clinical stage surgical resection, mortality remains unacceptably high-as the majority of patients diagnosed by faecal haemoglobin followed by colonoscopy oc…	Clin	16		34	https://ovidsp.ovid.com/ovidweb.cgi?T=JS&CSC=Y&NEWS=N&PAGE=fulltext&D=prem&AN=31467500	https://dx.doi.org/10.1186/s12014-019-9255-z
Ak, M. F.	2020	A Comparative Analysis of Breast Cancer Detection and Diagnosis Using Data Visualization and Machine Learning Applications	In the developing world, cancer death is one of the major problems for humankind. Even though there are many ways to prevent it before happening, some cancer types still do not have any treatment. One of the most common cancer types is breast cancer, and early diagnosis is the most important thing in its treatment. Accurate diagnosis is one of the most important processes in breast cancer treatme…	Healthcare (Basel)	8	2	26	https://ovidsp.ovid.com/ovidweb.cgi?T=JS&CSC=Y&NEWS=N&PAGE=fulltext&D=prem&AN=32357391	https://dx.doi.org/10.3390/healthcare8020111
Akcay, M.; Etiz, D.; Celik, O.; Ozen, A.	2020	Evaluation of Prognosis in Nasopharyngeal Cancer Using Machine Learning	BACKGROUND AND AIM: Although the prognosis of nasopharyngeal cancer largely depends on a classification based on the tumor-lymph node metastasis staging system, patients at the same stage may have different clinical outcomes. This study aimed to evaluate the survival prognosis of nasopharyngeal cancer using machine learning.; SETTINGS AND DESIGN: Original, retrospective.; MATERIALS AND METHODS: A…	Technol Cancer Res Treat	19		1533033820909820	https://ovidsp.ovid.com/ovidweb.cgi?T=JS&CSC=Y&NEWS=N&PAGE=fulltext&D=prem4&AN=32138606	https://dx.doi.org/10.1177/1533033820909829
Akhavan, A.; Levinson, A. W.; Muntner, P.; Nabizada-Pace, F.; Samadi, D. B.	2009	Risk stratification and early oncologic outcomes following robotic prostatectomy	BACKGROUND AND OBJECTIVES: Although the popularity of robotic-assisted laparoscopic prostatectomy is assured, little is known about the oncologic outcomes following the procedure.; METHODS: We performed a retrospective cohort study including consecutive patients who underwent the surgery between 2003 and 2007 with at least 6 months of follow-up (n=464). Patients were stratified into low-, interme…	J Soc Laparoendosc Surg	13	4	515-21	https://ovidsp.ovid.com/ovidweb.cgi?T=JS&CSC=Y&NEWS=N&PAGE=fulltext&D=medc&AN=20202392	https://dx.doi.org/10.4293/108680809X12589998404164
Akpek, G.; Lee, S. J.; Flowers, M. E.; Pavletic, S. Z.; Arora, M.; Lee, S.; Piantadosi, S.; Guthrie, K. A.; Lynch, J. C.; Takatu, A.; Horowitz, M. M.; Antin, J. H.; Weisdorf, D. J.; Martin, P. J.; Vogelsang, G. B.	2003	Performance of a new clinical grading system for chronic graft-versus-host disease: a multicenter study	We recently reported 3 risk factors (RFs) at diagnosis of chronic graft-versus-host disease (cGVHD) that were significantly associated with increased nonrelapse mortality. These included extensive skin involvement (ESI), thrombocytopenia (TP), and progressive type of onset (PTO). The hazard ratio (HR) for mortality of the patients with prognostic score (PS) between 0 and 2 (intermediate-risk; 1 R…	Blood	102	3	802-9	https://ovidsp.ovid.com/ovidweb.cgi?T=JS&CSC=Y&NEWS=N&PAGE=fulltext&D=med5&AN=12714524
Al-Bahrani, R.; Agrawal, A.; Choudhary, A.	2013	Colon cancer survival prediction using ensemble data mining on SEER data	We analyze the colon cancer data available from the SEER program with the aim of developing accurate survival prediction models for colon cancer. Carefully designed preprocessing steps resulted in removal of several attributes and applying several supervised classification methods. We also adopt synthetic minority over-sampling technique (SMOTE) to balance the survival and non-survival classes we…	2013 IEEE International Conference on Big Data, Big Data 2013		2022-09-16	https://www.scopus.com/inward/record.uri?eid=2-s2.0-84893243287&doi=10.1109%2fBigData.2013.6691752&partnerID=40&md5=44391445e998b54afee76c036c2ba247
Al-Daghmin, A.; English, S.; Kauffman, E. C.; Din, R.; Khan, A.; Syed, J. R.; Sztorc, J.; Mehedint, D.; Sharif, M.; Shi, Y.; Wilding, G.; Guru, K. A.	2014	External validation of preoperative and postoperative nomograms for prediction of cancer-specific survival, overall survival and recurrence after robot-assisted radical cystectomy for urothelial carcinoma of the bladder	OBJECTIVE: To externally validate currently available bladder cancer nomograms for prediction of all-cause survival (ACS), cancer-specific survival (CSS), other-cause mortality (OCM) and progression-free survival (PFS).; PATIENTS AND METHODS: Retrospective analysis of a prospectively maintained database of 282 patients who underwent robot-assisted radical cystectomy (RARC) at a single institution…	BJU Int	114	2	253-60	https://ovidsp.ovid.com/ovidweb.cgi?T=JS&CSC=Y&NEWS=N&PAGE=fulltext&D=med11&AN=24119175	https://dx.doi.org/10.1111/bju.12484
Al-Daghmin, A.; Kauffman, E. C.; Shi, Y.; Badani, K.; Balbay, M. D.; Canda, E.; Dasgupta, P.; Ghavamian, R.; Grubb, R., 3rd; Hemal, A.; Kaouk, J.; Kibel, A. S.; Maatman, T.; Menon, M.; Mottrie, A.; Nepple, K.; Pattaras, J. G.; Peabody, J. O.; Poulakis, V.; Pruthi, R.; Palou Redorta, J.; Rha, K. H.; Richstone, L.; Schanne, F.; Scherr, D. S.; Siemer, S.; Stockle, M.; Wallen, E. M.; Weizer, A.; Wikl…	2014	Efficacy of robot-assisted radical cystectomy (RARC) in advanced bladder cancer: results from the International Radical Cystectomy Consortium (IRCC)	OBJECTIVE: To characterise the surgical feasibility and outcomes of robot-assisted radical cystectomy (RARC) for pathological T4 bladder cancer.; PATIENTS AND METHODS: Retrospective evaluation of a prospectively maintained International Radical Cystectomy Consortium database was conducted for 1118 patients who underwent RARC between 2003 and 2012. We dichotomised patients based on pathological st…	BJU Int	114	1	98-103	https://ovidsp.ovid.com/ovidweb.cgi?T=JS&CSC=Y&NEWS=N&PAGE=fulltext&D=med11&AN=24219170	https://dx.doi.org/10.1111/bju.12569
Al-Harazi, O.; Kaya, I. H.; El Allali, A.; Kaya, N.; Colak, D.	2019	Identification of significant network markers for breast cancer in Middle Eastern women using integrated transcriptomic and network analysis	Introduction: Breast cancer is a major health problem in the world and it is the most common cause of cancer death among women. The integration of gene expression profiles and protein-protein interaction (PPI) network provides a better understanding of the molecular architecture of diseases. Recently, many researchers have invested efforts for identifying subnetwork biomarkers for cancer. It has …	European Journal of Human Genetics	27 (Supplement 2)		1544-1545	https://ovidsp.ovid.com/ovidweb.cgi?T=JS&CSC=Y&NEWS=N&PAGE=fulltext&D=emexb&AN=631742286	http://dx.doi.org/10.1038/s41431-019-0494-2
Al-Ma'aitah, M.; AlZubi, A. A.	2018	Enhanced Computational Model for Gravitational Search Optimized Echo State Neural Networks Based Oral Cancer Detection	The Clinical Oncology of American Society report in 2016 predicted deaths are increased upto 9570 due to oral cancer. This cancer occurs due to abnormal tissue growth in the oral cavity. This cancer has limited symptoms, so, it has been difficult to recognize in the early stages. To reduce the death rate of this oral cavity cancer, an automatic system has been developed by applying the optimizati…	J Med Syst	42	11		http://www.wkap.nl/journalhome.htm/0148-5598; https://ovidsp.ovid.com/ovidweb.cgi?T=JS&CSC=Y&NEWS=N&PAGE=fulltext&D=emed19&AN=623945852	http://dx.doi.org/10.1007/s10916-018-1052-0
Alcantud, J. C. R.; Varela, G.; Santos-Buitrago, B.; Santos-Garcia, G.; Jimenez, M. F.	2019	Analysis of survival for lung cancer resections cases with fuzzy and soft set theory in surgical decision making	OBJECTIVE: Lung cancer is the most common type of cancer around the world, and it represents the main cause of death in the USA. Surgical treatment is the optimal therapeutic strategy for resectable non-small cell lung cancer. The principal factor for long-term survival after complete resection is the anatomic extension of the neoplasm. However, other factors also have adverse effects on operativ…	PLoS ONE	14	6	e0218283	https://ovidsp.ovid.com/ovidweb.cgi?T=JS&CSC=Y&NEWS=N&PAGE=fulltext&D=medc&AN=31216304	https://dx.doi.org/10.1371/journal.pone.0218283
Alghamdi, N. S.	2019	Evaluation of classification models for predicting mortality rate using thyroid cancer data	Machine Learning (ML) can potentially enhance predictions in real-life domains. This study presents an evaluation and comparison of different ML methods which can be applied on thyroid cancer dataset, called Prostate, Lung, Colorectal and Ovarian (PLCO), of approximately 155,000 participants with thyroid cancer occurrence and mortality incidence. The ML models are explored for predicting mortalit…	Journal of Computer Science	15	1	131-142	https://www.scopus.com/inward/record.uri?eid=2-s2.0-85061617281&doi=10.3844%2fjcssp.2019.131.142&partnerID=40&md5=b25c1ffcfee10db1eac69f540f8aa3ca	10.3844/jcssp.2019.131.142
Alghodhaifi, H. Alghodhaifi; A. Alghodhaifi; M.	2019	Predicting Invasive Ductal Carcinoma in breast histology images using Convolutional Neural Network	Over the past ten years, there has been a rise in using deep learning for medical image analysis such as CNN. Deep learning is used extensively in the field of healthcare to identify patterns, classify and segment tumors and so on. The classification of breast cancer is a well-known problem that attracts the attention of many researchers in the field of healthcare because breast cancer is the sec…	2019 IEEE National Aerospace and Electronics Conference (NAECON)		374-378	https://doi.org/10.1109/NAECON46414.2019.9057822
Ali, I.; Hart, G. R.; Gunabushanam, G.; Liang, Y.; Muhammad, W.; Nartowt, B.; Kane, M.; Ma, X.; Deng, J.	2018	Lung Nodule Detection via Deep Reinforcement Learning	Lung cancer is the most common cause of cancer-related death globally. As a preventive measure, the United States Preventive Services Task Force (USPSTF) recommends annual screening of high risk individuals with low-dose computed tomography (CT). The resulting volume of CT scans from millions of people will pose a significant challenge for radiologists to interpret. To fill this gap, computer-aid…	Front	8		108	https://ovidsp.ovid.com/ovidweb.cgi?T=JS&CSC=Y&NEWS=N&PAGE=fulltext&D=prem5&AN=29713615	https://dx.doi.org/10.3389/fonc.2018.00108
Alizadeh Savareh, B.; Asadzadeh Aghdaie, H.; Behmanesh, A.; Bashiri, A.; Sadeghi, A.; Zali, M.; Shams, R.	2020	A machine learning approach identified a diagnostic model for pancreatic cancer through using circulating microRNA signatures	Late diagnosis of pancreatic cancer (PC) due to the limited effectiveness of modern testing approaches, causes many patients to miss the chance of surgery and consequently leads to a high mortality rate. Pivotal improvements in circulating microRNA expression levels in PC patients make it possible to diagnose and treat patients at earlier stages. A list of circulating miRNAs was identified in thi…	Pancreatology	20	6	1195-1204	https://ovidsp.ovid.com/ovidweb.cgi?T=JS&CSC=Y&NEWS=N&PAGE=fulltext&D=prem4&AN=32800647	https://dx.doi.org/10.1016/j.pan.2020.07.399
Almeida, P. P.; Cardoso, C. P.; de Freitas, L. M.	2020	PDAC-ANN: an artificial neural network to predict pancreatic ductal adenocarcinoma based on gene expression	BACKGROUND: Although the pancreatic ductal adenocarcinoma (PDAC) presents high mortality and metastatic potential, there is a lack of effective therapies and a low survival rate for this disease. This PDAC scenario urges new strategies for diagnosis, drug targets, and treatment.; METHODS: We performed a gene expression microarray meta-analysis of the tumor against normal tissues in order to ident…	BMC Cancer	20	1	82	https://ovidsp.ovid.com/ovidweb.cgi?T=JS&CSC=Y&NEWS=N&PAGE=fulltext&D=medl&AN=32005189	https://dx.doi.org/10.1186/s12885-020-6533-0
Alquhayz, H. Nasir Khan; A. R. Shahid; B. Raza; A. H. Dar; H.	2019	Multi-View Feature Fusion Based Four Views Model for Mammogram Classification Using Convolutional Neural Network	Breast cancer is the second most common cause of cancer-related deaths among women. Early detection leads to better prognosis and saves lives. The 5-year survival rate of breast cancer is 99% if it is located only in breast. Conventional computer-aided diagnosis (CADx) systems for breast cancer use the single view information of mammograms to assist the radiologists. More recent work has focused …	IEEE Access	7		165724-165733	https://doi.org/10.1109/ACCESS.2019.2953318	10.1109/ACCESS.2019.2953318
Alshmrany, S.; Ansarullah, S. I.	2020	An Efficient and Intelligent Machine Learning Model for Early Heart Disease Assessment Using Significant Risk Attributes	Heart disease is emerging as the single most critical reason of mortality worldwide and is one of the costliest chronic conditions. Regardless of heart diseases damaging complications, it is the most preventable and controllable disease; therefore, it is important to predict it ahead of time. Considering the mortality rate of heart disorder and its rising health care costs, it is important to pre…	International Journal of Computer Science and Network Security	20	1	125-131	<Go to ISI>://WOS:000522736000016
Altomare, D. F.; Picciariello, A.; Rotelli, M. T.; De Fazio, M.; Aresta, A.; Zambonin, C. G.; Vincenti, L.; Trerotoli, P.; De Vietro, N.	2020	Chemical signature of colorectal cancer: case-control study for profiling the breath print	Background: Effective screening for colorectal cancer can reduce mortality by early detection of tumours and colonic polyps. An altered pattern of volatile organic compounds (VOCs) in exhaled breath has been proposed as a potential non-invasive diagnostic tool for detection of cancer. The aim of this study was to evaluate the reliability of breath-testing for colorectal cancer screening and early…	BJS Open				https://onlinelibrary.wiley.com/journal/24749842; https://ovidsp.ovid.com/ovidweb.cgi?T=JS&CSC=Y&NEWS=N&PAGE=fulltext&D=emexb&AN=2006814637	http://dx.doi.org/10.1002/bjs5.50354
Ambale-Venkatesh, B.; Yang, X.; Wu, C. O.; Liu, K.; Gregory Hundley, W.; McClelland, R.; Gomes, A. S.; Folsom, A. R.; Shea, S.; Guallar, E.; Bluemke, D. A.; Lima, J. A. C.	2017	Cardiovascular Event Prediction by Machine Learning: The Multi-Ethnic Study of Atherosclerosis	Rationale: Machine learning may be useful to characterize cardiovascular risk, predict outcomes, and identify biomarkers in population studies. Objective: To test the ability of random survival forests, a machine learning technique, to predict 6 cardiovascular outcomes in comparison to standard cardiovascular risk scores. Methods and Results: We included participants from the MESA (Multi-Ethnic S…	Circulation Research	121	9	1092-1101	https://www.scopus.com/inward/record.uri?eid=2-s2.0-85031820117&doi=10.1161%2fCIRCRESAHA.117.311312&partnerID=40&md5=5b95284f6726f54e11b4579998925886	10.1161/CIRCRESAHA.117.311312
An, C.; Lim, H.; Kim, D. W.; Chang, J. H.; Choi, Y. J.; Kim, S. W.	2020	Machine learning prediction for mortality of patients diagnosed with COVID-19: a nationwide Korean cohort study	The rapid spread of COVID-19 has resulted in the shortage of medical resources, which necessitates accurate prognosis prediction to triage patients effectively. This study used the nationwide cohort of South Korea to develop a machine learning model to predict prognosis based on sociodemographic and medical information. Of 10,237 COVID-19 patients, 228 (2.2%) died, 7772 (75.9%) recovered, and 223…	Sci	10	1	18716	https://ovidsp.ovid.com/ovidweb.cgi?T=JS&CSC=Y&NEWS=N&PAGE=fulltext&D=prem&AN=33127965	https://dx.doi.org/10.1038/s41598-020-75767-2
Anand, S. S.; Smith, A. E.; Hamilton, P. W.; Anand, J. S.; Hughes, J. G.; Bartels, P. H.	1999	An evaluation of intelligent prognostic systems for colorectal cancer	In this paper we describe attempts at building a robust model for predicting the length of survival of patients with colorectal cancer. The aim of the research, reported in this paper, is to study the effective utilisation of artificial intelligence techniques in the medical domain. We suggest that an important research objective of proponents of intelligent prognostic systems must be to evaluate…	Artif Intell Med	15	2	193-214	https://ovidsp.ovid.com/ovidweb.cgi?T=JS&CSC=Y&NEWS=N&PAGE=fulltext&D=med4&AN=10082181
Ananthakrishnan, A. N.; Cagan, A.; Gainer, V. S.; Cheng, S. C.; Cai, T.; Szolovits, P.; Shaw, S. Y.; Churchill, S.; Karlson, E. W.; Murphy, S. N.; Kohane, I.; Liao, K. P.	2014	Mortality and extraintestinal cancers in patients with primary sclerosing cholangitis and inflammatory bowel disease	Introduction: Primary sclerosing cholangitis (PSC) and inflammatory bowel disease (IBD) frequently co-occur. PSC is associated with increased risk for colorectal cancer (CRC). However, whether PSC is associated with increased risk of extraintestinal cancers or affects mortality in an IBD cohort has not been examined previously. Methods: In a multi-institutional IBD cohort of IBD, we established a…	Journal of Crohn's and Colitis	8	9	956-963	https://www.scopus.com/inward/record.uri?eid=2-s2.0-84906790618&doi=10.1016%2fj.crohns.2014.01.019&partnerID=40&md5=2ee1b9b25df5aac8663b8bc9c1ebbe54	10.1016/j.crohns.2014.01.019
Anderson, W. H. Land; L. Wong; D. W. Mckee; T. Masters; F. R.	2003	Breast cancer computer aided diagnosis (CAD) using a recently developed SVM/GRNN Oracle hybrid	Carcinoma of the breast is second only to lung cancer as a tumor-related cause of death in women. For 2003, it has been reported that 211,300 new cases and 39,800 deaths occurred just in the US. It has been proposed, however, that the mortality from breast cancer could be decreased by up to 25% if all women in appropriate age groups were screened regularly. Currently, the method of choice for the…	SMC'03 Conference Proceedings 2003 IEEE International Conference on Systems, Man and Cybernetics Conference Theme - System Security and Assurance (Cat No03CH37483)	5	4705-4711 vol.5	https://doi.org/10.1109/ICSMC.2003.1245727
Ando, T.; Suguro, M.; Hanai, T.; Kobayashi, T.; Honda, H.; Seto, M.	2002	Fuzzy neural network applied to gene expression profiling for predicting the prognosis of diffuse large B-cell lymphoma	Diffuse large B-cell lymphoma (DLBCL) is the largest category of aggressive lymphomas. Less than 50% of patients can be cured by combination chemotherapy. Microarray technologies have recently shown that the response to chemotherapy reflects the molecular heterogeneity in DLBCL. On the basis of published microarray data, we attempted to develop a long-overdue method for the precise and simple pre…	Jpn J Cancer Res	93	11	1207-12	https://ovidsp.ovid.com/ovidweb.cgi?T=JS&CSC=Y&NEWS=N&PAGE=fulltext&D=med4&AN=12460461
Ando, T.; Suguro, M.; Kobayashi, T.; Seto, M.; Honda, H.	2003	Multiple fuzzy neural network system for outcome prediction and classification of 220 lymphoma patients on the basis of molecular profiling	A fuzzy neural network (FNN) using gene expression profile data can select combinations of genes from thousands of genes, and is applicable to predict outcome for cancer patients after chemotherapy. However, wide clinical heterogeneity reduces the accuracy of prediction. To overcome this problem, we have proposed an FNN system based on majoritarian decision using multiple noninferior models. We u…	Cancer Sci	94	10	906-13	https://ovidsp.ovid.com/ovidweb.cgi?T=JS&CSC=Y&NEWS=N&PAGE=fulltext&D=med5&AN=14556665
Andrew, J.; Fiona, R.; Caleb Andrew, H.	2019	Comparative study of various deep convolutional neural networks in the early prediction of cancer	In the recent decades, cancer has become a major cause of mortality worldwide. Predicting cancer cells and tumors at the early stages can be treated. Computer-aided diagnosis systems are used to analyze the MRI and CT scan images. However, it is inefficient to predict the disease as it works with high-level image features. It is important to extract the low-level feature of the image details in o…	2019 International Conference on Intelligent Computing and Control Systems, ICCS 2019		884-890	https://www.scopus.com/inward/record.uri?eid=2-s2.0-85084059249&doi=10.1109%2fICCS45141.2019.9065445&partnerID=40&md5=d261dc8bb2eb0d4fa52132c745dd4a35
Ardila, D.; Kiraly, A. P.; Bharadwaj, S.; Choi, B.; Reicher, J. J.; Peng, L.; Tse, D.; Etemadi, M.; Ye, W.; Corrado, G.; Naidich, D. P.; Shetty, S.	2019	End-to-end lung cancer screening with three-dimensional deep learning on low-dose chest computed tomography	With an estimated 160,000 deaths in 2018, lung cancer is the most common cause of cancer death in the United States1. Lung cancer screening using low-dose computed tomography has been shown to reduce mortality by 20-43% and is now included in US screening guidelines1-6. Existing challenges include inter-grader variability and high false-positive and false-negative rates7-10. We propose a deep lea…	Nat Med	25	6	954-961	https://ovidsp.ovid.com/ovidweb.cgi?T=JS&CSC=Y&NEWS=N&PAGE=fulltext&D=med16&AN=31110349	https://dx.doi.org/10.1038/s41591-019-0447-x
Armengol-Alonso, A.; Villalobos-Castaldi, F. M.; Cabrera-Galeana, P.; Bargallo-Rocha, E.; Reynoso-Noveron, N.; Mohar, A.; Melo-Morin, J. P.	2018	OncoproMex: An intelligent decision support system for Mexican breast cancer patients	Background: Breast cancer in Mexico is the first cause of mortality due to malignant tumors among women. The five-year overall survival among Mexican breast cancer patients (MexBCP)treated at governmental facilities is about 75-80% as a result of an increased access to oncology treatments (WHO 20thmodel list essential medicines) in the Public Health Insurance called "Seguro Popular". Expert syste…	Cancer Research Conference	79	4 Supplement 1		http://cancerres.aacrjournals.org/content/79/4_Supplement/P2-07-13; https://ovidsp.ovid.com/ovidweb.cgi?T=JS&CSC=Y&NEWS=N&PAGE=fulltext&D=emexa&AN=627215113	http://dx.doi.org/10.1158/15387445.SABCS18-P2-07-13
Arostegui, I.; Gonzalez, N.; Fernandez-De-Larrea, N.; Lazaro-Aramburu, S.; Bare, M.; Redondo, M.; Sarasqueta, C.; Garcia-Gutierrez, S.; Quintana, J. M.	2018	Combining statistical techniques to predict postsurgical risk of 1-year mortality for patients with colon cancer	Introduction: Colorectal cancer is one of the most frequently diagnosed malignancies and a common cause of cancer-related mortality. The aim of this study was to develop and validate a clinical predictive model for 1-year mortality among patients with colon cancer who survive for at least 30 days after surgery. Method(s): Patients diagnosed with colon cancer who had surgery for the first time and…	Clinical Epidemiology	10		235-251	https://www.dovepress.com/getfile.php?fileID=40826; https://ovidsp.ovid.com/ovidweb.cgi?T=JS&CSC=Y&NEWS=N&PAGE=fulltext&D=emed19&AN=622335321	http://dx.doi.org/10.2147/CLEP.S146729
Artzi, M.; Liberman, G.; Nadav, G.; Blumenthal, D. T.; Bokstein, F.; Aizenstein, O.; Ben Bashat, D.	2016	Differentiation between treatment-related changes and progressive disease in patients with high grade brain tumors using support vector machine classification based on DCE MRI	Differentiation between treatment-related changes and progressive disease (PD) remains a major clinical challenge in the follow-up of patients with high grade brain tumors. The aim of this study was to differentiate between treatment-related changes and PD using dynamic contrast enhanced (DCE) MRI. Twenty patients were scanned using conventional, DCE-MRI and MR spectroscopy (total of 44 MR scans)…	J Neurooncol	127	3	515-24	https://ovidsp.ovid.com/ovidweb.cgi?T=JS&CSC=Y&NEWS=N&PAGE=fulltext&D=med13&AN=26754857	https://dx.doi.org/10.1007/s11060-016-2055-7
Aspin, A. N. Al-Zurfi; F. Meziane; R.	2019	A Computer-aided Diagnosis System for Glioma Grading using Three Dimensional Texture Analysis and Machine Learning in MRI Brain Tumour	Glioma grading is vital for therapeutic planning where the higher level of glioma is associated with high mortality. It is a challenging task as different glioma grades have mixed morphological characteristics of brain tumour. A computeraided diagnosis (CAD) system based on three-dimensional textural grey level co-occurrence matrix (GLCM) and machine learning is proposed for glioma grading. The p…	2019 3rd International Conference on Bio-engineering for Smart Technologies (BioSMART)		2022-01-05	https://doi.org/10.1109/BIOSMART.2019.8734207
Atkins, K. M.; Weiss, J.; Zeleznik, R.; Chaunzwa, T. L.; Hoffmann, U.; Aerts, H.; Mak, R. H.	2019	Elevated Coronary Artery Calcium Quantified by a Deep Learning Model from Radiotherapy Planning Scans Predicts Mortality in Lung Cancer	Purpose/Objective(s): Coronary artery calcium (CAC) is one of the strongest predictors of long-term atherosclerotic coronary vascular disease in asymptomatic individuals, however the feasibility of quantitating this measurement from radiotherapy (RT) planning computed tomography (CT) scans is unknown. Since patients with non-small cell lung cancer (NSCLC) represent a distinctly high cardiovascula…	International Journal of Radiation Oncology Biology Physics	105 (1 Supplement)		S72	https://ovidsp.ovid.com/ovidweb.cgi?T=JS&CSC=Y&NEWS=N&PAGE=fulltext&D=emexa&AN=2002632066	http://dx.doi.org/10.1016/j.ijrobp.2019.06.526
Audithan, B. K. Bala; S.	2014	Wavelet and curvelet analysis for the classification of microcalcifiaction using mammogram images	Breast cancer is the second of the deadliest cancers causing women mortality around the world. The early prediction of breast cancer is the key to reduce women mortality. The major sign of breast cancer is the occurrence of microcalcification clusters in the breast. To efficiently diagnose the breast cancer, an efficient classification system for microcalcification in digital mammogram image is p…	Second International Conference on Current Trends In Engineering and Technology - ICCTET 2014		517-521	https://doi.org/10.1109/ICCTET.2014.6966351
Audureau, E.; Soubeyran, P. L.; Martinez-Tapia, C.; Bellera, C. A.; Bastuji-Garin, S.; Boudou-Rouquette, P.; Rainfray, M.; Chahwakilian, A.; Grellety, T.; Hanon, O.; Mathoulin-Pelissier, S.; Paillaud, E.; Canoui-Poitrine, F.	2019	Using machine learning to predict mortality in older patients with cancer: Decision tree and random forest analyses from the ELCAPA and ONCODAGE prospective cohorts		J Clin Oncol	37	15		<Go to ISI>://WOS:000487345804185
Azimi, P.; Mohammadi, H. R.; Benzel, E. C.; Shahzadi, S.; Azhari, S.; Montazeri, A.	2015	Artificial neural networks in neurosurgery	Artificial neural networks (ANNs) effectively analyze nonlinear data sets. The aimed was A review of the relevant published articles that focused on the application of ANNs as a tool for assisting clinical decision-making in neurosurgery. A literature review of all full publications in English biomedical journals (1993-2013) was undertaken. The strategy included a combination of key words 'artifi…	Journal of Neurology Neurosurgery and Psychiatry	86	3	251-256	<Go to ISI>://WOS:000349720800005	10.1136/jnnp-2014-307807
Azzawi, H.; Hou, J.; Xiang, Y.; Alanni, R.	2016	Lung cancer prediction from microarray data by gene expression programming	Lung cancer is a leading cause of cancer-related death worldwide. The early diagnosis of cancer has demonstrated to be greatly helpful for curing the disease effectively. Microarray technology provides a promising approach of exploiting gene profiles for cancer diagnosis. In this study, the authors propose a gene expression programming (GEP)-based model to predict lung cancer from microarray data…	IET Syst Biol	10	5	168-178	https://ovidsp.ovid.com/ovidweb.cgi?T=JS&CSC=Y&NEWS=N&PAGE=fulltext&D=med13&AN=27762231	https://dx.doi.org/10.1049/iet-syb.2015.0082
Bacciu, D.; Jarman, I. H.; Etchells, T. A.; Lisboa, P. J. G.; Ieee,	2009	Patient Stratification with Competing Risks by Multivariate Fisher Distance	Early characterization of patients with respect to their predicted response to treatment is a fundamental step towards the delivery of effective, personalized care. Starting from the results of a time-to-event model with competing risks using the framework of partial logistic artificial neural networks with automatic relevance determination (PLANNCR-ARD), we discuss an effective semi-supervised a…	Ijcnn: 2009 International Joint Conference on Neural Networks, Vols 1- 6		3453-+	<Go to ISI>://WOS:000280591601245
Baek, S.; He, Y.; Allen, B. G.; Buatti, J. M.; Smith, B. J.; Tong, L.; Sun, Z.; Wu, J.; Diehn, M.; Loo, B. W.; Plichta, K. A.; Seyedin, S. N.; Gannon, M.; Cabel, K. R.; Kim, Y.; Wu, X.	2019	Deep segmentation networks predict survival of non-small cell lung cancer	Non-small-cell lung cancer (NSCLC) represents approximately 80-85% of lung cancer diagnoses and is the leading cause of cancer-related death worldwide. Recent studies indicate that image-based radiomics features from positron emission tomography/computed tomography (PET/CT) images have predictive power for NSCLC outcomes. To this end, easily calculated functional features such as the maximum and …	Sci	9	1	17286	https://ovidsp.ovid.com/ovidweb.cgi?T=JS&CSC=Y&NEWS=N&PAGE=fulltext&D=mesx&AN=31754135	https://dx.doi.org/10.1038/s41598-019-53461-2
Bahaj, Y. Khourdifi; M.	2018	Feature Selection with Fast Correlation-Based Filter for Breast Cancer Prediction and Classification Using Machine Learning Algorithms	Breast cancer is the first female cancer responsible for high mortality worldwide. Despite the progress that has made it possible to better understand the mechanisms of cancer development, the causes of breast cancer are currently unknown. Nevertheless, studies have identified some risk factors that promote breast cancer and a healthy lifestyle can reduce risk. In Morocco, breast cancer is the fi…	2018 International Symposium on Advanced Electrical and Communication Technologies (ISAECT)		2022-01-06	https://doi.org/10.1109/ISAECT.2018.8618688
Bahaj, Y. Khourdifi; M.	2018	Applying Best Machine Learning Algorithms for Breast Cancer Prediction and Classification	Breast cancer is one of the most common cancers among women in the world, accounting for the majority of new cancer cases and cancer-related deaths according to global statistics, making it a significant public health problem in today's society. In this paper, we will present an overview of the evolution of large data in the health system, and apply four learning algorithms to a breast cancer dat…	2018 International Conference on Electronics, Control, Optimization and Computer Science (ICECOCS)		2022-01-05	https://doi.org/10.1109/ICECOCS.2018.8610632
Bahuguna, A.; Singh, A.; Kumar, P.; Dhasmana, D.; Krishnan, V.; Garg, N.	2020	Bisindolemethane derivatives as highly potent anticancer agents: Synthesis, medicinal activity evaluation, cell-based compound discovery, and computational target predictions	In recent years chemical and biological interest in Turbomycin B and its various analogues have motivated researchers to develop new bioactive indole scaffolds. In this work, we focused on the development of indole alkaloids, especially bioindolemethane derivatives and their anticancer potential. Based on the excellent IC50 value against HeLa and A549 cell, cyano-substituted Turbomycin B (CN-TBM)…	Computers in Biology and Medicine	116 (no pagination)			http://www.elsevier.com/locate/compbiomed; https://ovidsp.ovid.com/ovidweb.cgi?T=JS&CSC=Y&NEWS=N&PAGE=fulltext&D=emexa&AN=2004204821	http://dx.doi.org/10.1016/j.compbiomed.2019.103574
Bai, G. Li; J. Gu; X.	2018	New Cancer Treatment Evaluation through Big Data Analytics	Cancer plays a leading role in causing morbidity and mortality worldwide. Several treatments have been developed and practiced for fighting against cancer. Totally Implantable Venous Access Port Drug Supply (TIVAPDS) treatment is a new method utilizing Totally Implantable Venous Access Port (TIVAP) delivery method, which is one kind of Intrathecal Drug Delivery System (IDD) with lower side effect…	2018 5th International Conference on Systems and Informatics (ICSAI)		484-489	https://doi.org/10.1109/ICSAI.2018.8599466
Banerjee, M.; Muenz, D.; Haymart, M.	2013	A new age as a prognostic indicator for thyroid cancer	Because death is uncommon in thyroid cancer patients, the factors important in predicting survival, and especially the unique role of age in cancer prognosis, remain understudied. To determine prognostic groups for overall survival in thyroid cancer and to assess relative effects of prognostic factors, we evaluated overall survival in 131,484 well-differentiated thyroid cancer patients who were a…	Thyroid	23		A58-A59	https://ovidsp.ovid.com/ovidweb.cgi?T=JS&CSC=Y&NEWS=N&PAGE=fulltext&D=emed14&AN=71210162	http://dx.doi.org/10.1089/thy.2013.2310.abs
Banerjee, N.; Das, S.	2020	Prediction Lung Cancer- in Machine Learning Perspective	Past years have experienced increasing mortality rate due to lung cancer and thus it becomes crucial to predict whether the tumor has transformed to cancer or not, if the prediction is made at an early stage then many lives can be saved and accurate prediction also can help the doctors start their treatment. Computed tomography plays a vital role in ensuring the condition of tumor that by checkin…	2020 International Conference on Computer Science, Engineering and Applications, ICCSEA 2020			https://www.scopus.com/inward/record.uri?eid=2-s2.0-85089778736&doi=10.1109%2fICCSEA49143.2020.9132913&partnerID=40&md5=759fa561bd0c5765c2b921d830fe9fcf
Barakat, M. S.; Field, M.; Ghose, A.; Stirling, D.; Holloway, L.; Vinod, S.; Dekker, A.; Thwaites, D.	2017	The effect of imputing missing clinical attribute values on training lung cancer survival prediction model performance	According to the estimations of the World Health Organization and the International Agency for Research in Cancer, lung cancer is the most common cause of death from cancer worldwide. The last few years have witnessed a rise in the attention given to the use of clinical decision support systems in medicine generally and in cancer in particular. These can predict patients' likelihood of survival b…	Health Inf Sci Syst	5	1	16	https://ovidsp.ovid.com/ovidweb.cgi?T=JS&CSC=Y&NEWS=N&PAGE=fulltext&D=prem5&AN=29255599	https://dx.doi.org/10.1007/s13755-017-0039-4
Barber, S. M.; Fridley, J. S.; Gokaslan, Z. L.	2019	Commentary: Development of Machine Learning Algorithms for Prediction of 30-Day Mortality After Surgery for Spinal Metastasis		Neurosurgery	85	1	E92-E93	https://ovidsp.ovid.com/ovidweb.cgi?T=JS&CSC=Y&NEWS=N&PAGE=fulltext&D=medl&AN=30481336	https://dx.doi.org/10.1093/neuros/nyy495
Barbera, M. Rouzbahman; L. Wang; M. Chignell; L. Zucherman; N. Charoenkitkarn; L.	2019	Predicting Emergency Department Visits Based on Cancer Patient Types	Purpose. This study evaluates the predictive ability of patient types (clusters of similar patients) in identifying cancer patients at high risk for emergency department (ED) visits within one year (365 days) following their index date. A descriptive and retrospective cohort study of 45,356 unique cancer patients with only one primary cancer type and at least one ED visit was done using linked ad…	2019 IEEE International Conference on Bioinformatics and Biomedicine (BIBM)		1605-1612	https://doi.org/10.1109/BIBM47256.2019.8983087
Barnell, E.; Kang, Y.; Campbell, K. M.; Kruse, K.; Barnell, A.; Wurtzler, E. M.	2019	Validation of a Stool-Derived Eukaryotic Rna Assay for Noninvasive Detection of Colorectal Cancer and High-Risk Adenomas	Background: Colorectal cancer (CRC) is the second leading cause of cancer related deaths in the United States. The high CRC mortality rate is largely attributable to the frequency of late-stage diagnoses, caused by low patient compliance with screening guidelines. A novel nucleic acid extraction method that isolates stool-derived eukaryotic RNA (seRNA) has permitted development of a machine learn…	Gastroenterology	156 (6 S1)		S-945	https://ovidsp.ovid.com/ovidweb.cgi?T=JS&CSC=Y&NEWS=N&PAGE=fulltext&D=emexb&AN=2001916483	http://dx.doi.org/10.1016/S0016-5085%2819%2939323-0
Barnell, E. K.; Kang, Y.; Campbell, K. M.; Kruse, K. R.; Barnell, A. R.; Wurtzler, E. M.	2019	Stool-derived eukaryotic RNA (seRNA) assay for noninvasive detection of colorectal cancer and high-risk adenomas	Colorectal cancer (CRC) is the second leading cause of cancer related deaths in the United States. The high mortality rate for CRC is largely attributable to the frequency of late-stage diagnoses, caused by low patient compliance with screening guidelines. A novel nucleic acid extraction method that isolates stool-derived eukaryotic RNA (seRNA) has permitted development of a colorectal cancer sto…	Cancer Research Conference: American Association for Cancer Research Annual Meeting	79	13 Supplement		http://cancerres.aacrjournals.org/content/79/13_Supplement/4213; https://ovidsp.ovid.com/ovidweb.cgi?T=JS&CSC=Y&NEWS=N&PAGE=fulltext&D=emexa&AN=628983653	http://dx.doi.org/10.1158/1538-7445.4213
Barnett, C. L.; Auffenberg, G. B.; Cheng, Z.; Yang, F.; Wang, J.; Wei, J. T.; Miller, D. C.; Montie, J. E.; Mamawala, M.; Denton, B. T.	2018	Optimizing active surveillance strategies to balance the competing goals of early detection of grade progression and minimizing harm from biopsies	BACKGROUND: Active surveillance (AS) for prostate cancer includes follow-up with serial prostate biopsies. The optimal biopsy frequency during follow-up has not been determined. The goal of this investigation was to use longitudinal AS biopsy data to assess whether the frequency of biopsy could be reduced without substantially prolonging the time to the detection of disease with a Gleason score >…	Cancer	124	4	698-705	http://onlinelibrary.wiley.com/journal/10.1002/(ISSN)1097-0142; https://ovidsp.ovid.com/ovidweb.cgi?T=JS&CSC=Y&NEWS=N&PAGE=fulltext&D=emed19&AN=619254831	http://dx.doi.org/10.1002/cncr.31101
Bartfay, E.; Mackillop, W. J.; Pater, J. L.	2006	Comparing the predictive value of neural network models to logistic regression models on the risk of death for small-cell lung cancer patients	Cancer is one of the leading causes of mortality in the developed world, and prognostic assessment of cancer patients is indispensable in medical care. Medical researchers are accustomed to using regression models to predict patient outcomes. Neural networks have been proposed as an alternative with great potential. Nonetheless, empirical evidence remains lacking to support the application of thi…	Eur J Cancer Care (Engl)	15	2	115-24	https://ovidsp.ovid.com/ovidweb.cgi?T=JS&CSC=Y&NEWS=N&PAGE=fulltext&D=med6&AN=16643258
Bartosch-Harlid, A.; Andersson, B.; Aho, U.; Nilsson, J.; Andersson, R.	2008	Artificial neural networks in pancreatic disease	Background: An artificial neural network (ANNs) is a non-linear pattern recognition technique that is rapidly gaining in popularity in medical decision-making. This study investigated the use of ANNs for diagnostic and prognostic purposes in pancreatic disease, especially acute pancreatitis and pancreatic cancer. Methods: PubMed was searched for articles on the use of ANNs in pancreatic diseases …	British Journal of Surgery	95	7	817-826	<Go to ISI>://WOS:000257343600004	10.1002/bjs.6239
Basha, S. M.; Rajput, D. S.; Iyengar, Ncsn; Caytiles, R. D.	2018	A Novel Approach to Perform Analysis and Prediction on Breast Cancer Dataset using R	Screening shows impact on cancer mortality rate by decreasing the number of advanced cancers with poor diagnosis, while cancer treatment works through decreasing the case-fatality rate. The prediction of breast cancer survivability has been a challenging research problem for many researchers. The objective of this research work is to propose a Novel model that can analysis the Breast cancer data …	International Journal of Grid and Distributed Computing	11	2	41-54	<Go to ISI>://WOS:000431149000005	10.14257/ijgdc.2018.11.2.05
Baskaran, V.; Bali, R. K.; Arochena, H.; Naguib, R. N. G.; Wheaton, M.; Wallis, M.; Wickramasinghe, N.	2009	A knowledge-based primary care approach to increase breast screening attendance	The static rate of breast screening attendance in the UK has been of concern in the fight against breast cancer mortality. This paper highlights how primary care can play a vital role in addressing this issue. Knowledge created through prediction mechanisms and sharing them with care deliverers forms the core of this discussion. Knowledge-based alerts are employed to initiate interventions to inc…	International Journal of Biomedical Engineering and Technology	2	2	172-188	<Go to ISI>://WOS:000214167700005	10.1504/ijbet.2009.022914
Bassi, P.; Sacco, E.; De Marco, V.; Aragona, M.; Volpe, A.	2007	Prognostic accuracy of an artificial neural network in patients undergoing radical cystectomy for bladder cancer: A comparison with logistic regression analysis	OBJECTIVE: To compare the prognostic performance of an artificial neural network (ANN) with that of standard logistic regression (LR), in patients undergoing radical cystectomy for bladder cancer. PATIENTS AND METHODS: From February 1982 to February 1994, 369 evaluable patients with non-metastatic bladder cancer had pelvic lymph node dissection and radical cystectomy for either stage Ta-T1 (any g…	BJU Int	99	5	1007-1012	https://ovidsp.ovid.com/ovidweb.cgi?T=JS&CSC=Y&NEWS=N&PAGE=fulltext&D=emed10&AN=46587910	http://dx.doi.org/10.1111/j.1464-410X.2007.06755.x
Basu Ray, I.	2013	Advancing evidence-based practice: A quarterly compilation of research updates most likely to change clinical practice		Ochsner Journal	13	2	176-179	http://www.ochsnerjournal.org/doi/pdf/10.1043/1524-5012-13.2.176; https://ovidsp.ovid.com/ovidweb.cgi?T=JS&CSC=Y&NEWS=N&PAGE=fulltext&D=emed14&AN=369122819
Beltran Lissabet, J. F.; Herrera Belen, L.; Farias, J. G.	2019	TTAgP 1.0: A computational tool for the specific prediction of tumor T cell antigens	Nowadays, cancer is considered a global pandemic and millions of people die every year because this disease remains a challenge for the world scientific community. Even with the efforts made to combat it, there is a growing need to discover and design new drugs and vaccines. Among these alternatives, antitumor peptides are a promising therapeutic solution to reduce the incidence of deaths caused …	Comput Biol Chem	83		107103	https://ovidsp.ovid.com/ovidweb.cgi?T=JS&CSC=Y&NEWS=N&PAGE=fulltext&D=medl&AN=31437642	https://dx.doi.org/10.1016/j.compbiolchem.2019.107103
Berdiel-Acer, M.; Berenguer, A.; Sanz-Pamplona, R.; Cuadras, D.; Sanjuan, X.; Paules, M. J.; Santos, C.; Salazar, R.; Moreno, V.; Capella, G.; Villanueva, A.; Mollevi, D. G.	2014	A 5-gene classifier from the carcinoma-associated fibroblast transcriptomic profile and clinical outcome in colorectal cancer	Based on 108 differentially expressed genes between carcinoma-associated fibroblasts (CAFs) and paired normal colonic fibroblasts we recently reported, a 5-gene classifier for relapse prediction in Stage II/III colorectal cancer (CRC) was developed. Its predictive value was validated in datasets GSE17538, GSE33113 and GSE14095. An additional validation was performed in a metacohort (n=317) and 14…	Oncotarget	5	15	6437-6452	http://www.impactjournals.com/oncotarget/index.php?journal=oncotarget&page=article&op=download&path%5B%5D=2237&path%5B%5D=3788; https://ovidsp.ovid.com/ovidweb.cgi?T=JS&CSC=Y&NEWS=N&PAGE=fulltext&D=emed15&AN=373792400	http://dx.doi.org/10.18632/oncotarget.2237
Bertsimas, D.; Dunn, J.; Pawlowski, C.; Silberholz, J.; Weinstein, A.; Zhuo, Y. D.; Chen, E.; Elfiky, A. A.	2018	Applied Informatics Decision Support Tool for Mortality Predictions in Patients With Cancer	PURPOSE: With rapidly evolving treatment options in cancer, the complexity in the clinical decision-making process for oncologists represents a growing challenge magnified by oncologists' disposition of intuition-based assessment of treatment risks and overall mortality. Given the unmet need for accurate prognostication with meaningful clinical rationale, we developed a highly interpretable predi…	JCO Clin Cancer Inform	2		2022-01-11	https://ovidsp.ovid.com/ovidweb.cgi?T=JS&CSC=Y&NEWS=N&PAGE=fulltext&D=med15&AN=30652575	https://dx.doi.org/10.1200/CCI.18.00003
Bertsimas, D.; Kung, J.; Trichakis, N.; Wang, Y. C.; Hirose, R.; Vagefi, P. A.	2019	Development and validation of an optimized prediction of mortality for candidates awaiting liver transplantation	Since 2002, the Model for End-Stage Liver Disease (MELD) has been used to rank liver transplant candidates. However, despite numerous revisions, MELD allocation still does not allow for equitable access to all waitlisted candidates. An optimized prediction of mortality (OPOM) was developed () utilizing machine-learning optimal classification tree models trained to predict a candidate's 3-month wa…	Am J Transplant	19	4	1109-1118	<Go to ISI>://WOS:000462258700017	10.1111/ajt.15172
Bertsimas, D.; O'Hair, A.; Relyea, S.; Silberholz, J.	2016	An Analytics Approach to Designing Combination Chemotherapy Regimens for Cancer	Cancer is a leading cause of death worldwide, and advanced cancer is often treated with combinations of multiple chemotherapy drugs. In this work, we develop models to predict the outcomes of clinical trials testing combination chemotherapy regimens before they are run and to select the combination chemotherapy regimens to be tested in new phase II and phase III clinical trials, with the primary …	Management Science	62	5	1511-1531	<Go to ISI>://WOS:000375600800016	10.1287/mnsc.2015.2363
Bhalla, S.; Kaur, H.; Dhall, A.; Raghava, G. P. S.	2019	Prediction and Analysis of Skin Cancer Progression using Genomics Profiles of Patients	The metastatic Skin Cutaneous Melanoma (SKCM) has been associated with diminished survival rates and high mortality rates worldwide. Thus, segregating metastatic melanoma from the primary tumors is crucial to employ an optimal therapeutic strategy for the prolonged survival of patients. The SKCM mRNA, miRNA and methylation data of TCGA is comprehensively analysed to recognize key genomic features…	Sci	9	1	15790	https://ovidsp.ovid.com/ovidweb.cgi?T=JS&CSC=Y&NEWS=N&PAGE=fulltext&D=medc&AN=31673075	https://dx.doi.org/10.1038/s41598-019-52134-4
Bhattacharya, M. Rahman; N. Alpaslan; P.	2016	Developing a retrieval based diagnostic aid for automated melanoma recognition of dermoscopic images	Skin cancer is one of the most frequent cancers among human beings. Whereas, malignant melanoma is the most aggressive and deadly type of skin cancer, and its incidence has been quickly increasing over the last years. The detection of the malignant melanoma in its early stages with dermoscopic images reduces the mortality considerably, hence this a crucial issue for the dermatologists. However, t…	2016 IEEE Applied Imagery Pattern Recognition Workshop (AIPR)		2022-01-07	https://doi.org/10.1109/AIPR.2016.8010594
Bhattacharyya, S.; Epstein, J.; Suva, L. J.	2006	Biomarkers that discriminate multiple myeloma patients with or without skeletal involvement detected using SELDI-TOF mass spectrometry and statistical and machine learning tools	Multiple Myeloma (MM) is a severely debilitating neoplastic disease of B cell origin, with the primary source of morbidity and mortality associated with unrestrained bone destruction. Surface enhanced laser desorption/ionization time-of-flight mass spectrometry (SELDI-TOF MS) was used to screen for potential biomarkers indicative of skeletal involvement in patients with MM. Serum samples from 48 …	Dis Markers	22	4	245-55	https://ovidsp.ovid.com/ovidweb.cgi?T=JS&CSC=Y&NEWS=N&PAGE=fulltext&D=med6&AN=17124346
Bhattarai, S.; Klimov, S.; Aleskandarany, M. A.; Burrell, H.; Wormall, A.; Green, A. R.; Rida, P.; Ellis, I. O.; Osan, R. M.; Rakha, E. A.; Aneja, R.	2019	Machine learning-based prediction of breast cancer growth rate in vivo	BACKGROUND: Determining the rate of breast cancer (BC) growth in vivo, which can predict prognosis, has remained elusive despite its relevance for treatment, screening recommendations and medicolegal practice. We developed a model that predicts the rate of in vivo tumour growth using a unique study cohort of BC patients who had two serial mammograms wherein the tumour, visible in the diagnostic m…	Br J Cancer	121	6	497-504	https://ovidsp.ovid.com/ovidweb.cgi?T=JS&CSC=Y&NEWS=N&PAGE=fulltext&D=medc&AN=31395950	https://dx.doi.org/10.1038/s41416-019-0539-x
Bhavsar, T.; McCue, P.; Birbe, R.	2013	Molecular diagnosis of prostate cancer: Are we up to age?	Prostate cancer (PCa), a highly heterogeneous disease, is the one of the leading cause of morbidity and mortality in the developed countries. Historically used biomarkers such as prostatic acid phosphatase (PAP), serum prostate-specific antigen (PSA), and its precursor have not stood the challenge of sensitivity and specificity. At present, there is need to re-evaluate the approach to diagnose an…	Seminars in Oncology	40	3	259-275	https://ovidsp.ovid.com/ovidweb.cgi?T=JS&CSC=Y&NEWS=N&PAGE=fulltext&D=emed14&AN=369188408	http://dx.doi.org/10.1053/j.seminoncol.2013.04.002
Bilal, T. Alkarakatly; S. Eidhah; M. Al-Sarawani; A. Al-Sobhi; M.	2020	Skin Lesions Identification Using Deep Convolutional Neural Network	Skin cancer is a serious public health problem due to its increasing incidence and subsequent high mortality rate. Deep learning is one of the most important approaches in image analysis used to detect melanoma skin cancer. In this paper, we propose a 5-layer Convolutional Neural Network (CNN) for classifying skin lesions of three categories, including melanoma belonging to deadly skin cancer. Th…	2019 International Conference on Advances in the Emerging Computing Technologies (AECT)		2022-01-05	https://doi.org/10.1109/AECT47998.2020.9194205
Biswas, S. Das; D.	2019	Prediction of Breast Cancer Using Ensemble Learning	Among all types of cancers, breast cancer is the most crucial and fatal cancer particularly for women as it is considered the second leading cause for cancer death among women. When it's a question of survival, correct treatment is a vital requirement, and for proper treatment, the first requirement is to identify cancer accurately. Here, we are motivated to provide a highly reliant and consisten…	2019 5th International Conference on Advances in Electrical Engineering (ICAEE)		804-808	https://doi.org/10.1109/ICAEE48663.2019.8975544
Blanc-Durand, P.; Campedel, L.; Mule, S.; Jegou, S.; Luciani, A.; Pigneur, F.; Itti, E.	2020	Prognostic value of anthropometric measures extracted from whole-body CT using deep learning in patients with non-small-cell lung cancer	INTRODUCTION: The aim of the study was to extract anthropometric measures from CT by deep learning and to evaluate their prognostic value in patients with non-small-cell lung cancer (NSCLC).; METHODS: A convolutional neural network was trained to perform automatic segmentation of subcutaneous adipose tissue (SAT), visceral adipose tissue (VAT), and muscular body mass (MBM) from low-dose CT images…	Eur Radiol	30	6	3528-3537	https://ovidsp.ovid.com/ovidweb.cgi?T=JS&CSC=Y&NEWS=N&PAGE=fulltext&D=prem4&AN=32055950	https://dx.doi.org/10.1007/s00330-019-06630-w
Blazadonakis, M. E.; Zervakis, M.	2008	The linear neuron as marker selector and clinical predictor in cancer gene analysis	OBJECTIVE: The problem of gene selection has been extensively studied in a number of scientific works using various kinds of methods. However, the application of a linear neuron is a novel approach possessing several advantages. In this work we propose to study the behavior of such a linear neuron, appropriately adapted and trained to the problem of gene selection in the DNA microarray experiment…	Comput Methods Programs Biomed	91	1	22-35	https://ovidsp.ovid.com/ovidweb.cgi?T=JS&CSC=Y&NEWS=N&PAGE=fulltext&D=med7&AN=18423925	https://dx.doi.org/10.1016/j.cmpb.2008.02.009
Boeri, M.; Verri, C.; Sozzi, G.; Roz, L.; Conte, D.; Suatoni, P.; Marchiano, A.; Vecchia, C. L.; Rossi, M.; Bravi, F.; Negri, E.; Sverzellati, N.; Pastorino, U.	2014	Clinical utility of a plasma microRNA biomarker within lung cancer screening	Recent screening trials indicate that low-dose computed tomography (LDCT) reduces lung-cancer mortality in high risk subjects. However, high false positive rates, costs and potential harms highlight the need for complementary biomarkers. MicroRNAs (miRNAs) are tissue and disease specific molecules, actively released by cells in the circulatory system, which are associated with protein complexes a…	Cancer Research Conference: 105th Annual Meeting of the American Association for Cancer Research, AACR	74	19 SUPPL. 1		http://cancerres.aacrjournals.org/content/74/19_Supplement/871.abstract?sid=465eb9e8-7a37-45d4-bf18-76ccdf144f25; https://ovidsp.ovid.com/ovidweb.cgi?T=JS&CSC=Y&NEWS=N&PAGE=fulltext&D=emed15&AN=71717761	http://dx.doi.org/10.1158/1538-7445.AM2014-871
Bohm, D.; Keller, K.; Boehm, N.; Lebrecht, A.; Schmidt, M.; Kolbl, H.; Grus, F. H.	2011	Antibody microarray analysis of the serum proteome in primary breast cancer patients	Noninvasive biomarkers are urgently needed for detecting breast cancer as early as possible since the risk of recurrence, morbidity, and mortality is closely related to disease stage at the time of primary surgery. There are currently no such biomarkers in clinical use as a diagnostic tool. Proteomic analysis of protein expression patterns in body fluids has potential for use in identifying bioma…	Cancer Biol Ther	12	9	772-9	https://ovidsp.ovid.com/ovidweb.cgi?T=JS&CSC=Y&NEWS=N&PAGE=fulltext&D=medc&AN=21885915	https://dx.doi.org/10.4161/cbt.12.9.17675
Bolourani, S.; Tayebi, M. A.; Diao, L.; Wang, P.; Patel, V.; Manetta, F.; Lee, P. C.	2020	Using machine learning to predict early readmission following esophagectomy	OBJECTIVE: To establish a machine learning (ML)-based prediction model for readmission within 30 days (early readmission or early readmission) of patients based on their profile at index hospitalization for esophagectomy.; METHODS: Using the National Readmission Database, 383 patients requiring early readmission out of a total of 2037 esophagectomy patients alive at discharge in 2016 were identif…	J Thorac Cardiovasc Surg	29		29	https://ovidsp.ovid.com/ovidweb.cgi?T=JS&CSC=Y&NEWS=N&PAGE=fulltext&D=medp&AN=32711985	https://dx.doi.org/10.1016/j.jtcvs.2020.04.172
Bongers, M. E. R.; Karhade, A. V.; Villavieja, J.; Groot, O. Q.; Bilsky, M. H.; Laufer, I.; Schwab, J. H.	2020	Does the SORG algorithm generalize to a contemporary cohort of patients with spinal metastases on external validation?	BACKGROUND CONTEXT: The SORG machine-learning algorithms were previously developed for preoperative prediction of overall survival in spinal metastatic disease. On sub-group analysis of a previous external validation, these algorithms were found to have diminished performance on patients treated after 2010.; PURPOSE: The purpose of this study was to assess the performance of these algorithms on a…	Spine J	20	10	1646-1652	https://ovidsp.ovid.com/ovidweb.cgi?T=JS&CSC=Y&NEWS=N&PAGE=fulltext&D=prem&AN=32428674	https://dx.doi.org/10.1016/j.spinee.2020.05.003
Bongers, M. E. R.; Thio, Qcbs; Karhade, A. V.; Stor, M. L.; Raskin, K. A.; Lozano Calderon, S. A.; DeLaney, T. F.; Ferrone, M. L.; Schwab, J. H.	2019	Does the SORG Algorithm Predict 5-year Survival in Patients with Chondrosarcoma? An External Validation	BACKGROUND: We developed a machine learning algorithm to predict the survival of patients with chondrosarcoma. The algorithm demonstrated excellent discrimination and calibration on internal validation in a derivation cohort based on data from the Surveillance, Epidemiology, and End Results (SEER) registry. However, the algorithm has not been validated in an independent external dataset.; QUESTIO…	Clin Orthop	477	10	2296-2303	https://ovidsp.ovid.com/ovidweb.cgi?T=JS&CSC=Y&NEWS=N&PAGE=fulltext&D=medc&AN=31107338	https://dx.doi.org/10.1097/CORR.0000000000000748
Borrelli, P.; Henrik, K.; Enqvist, O.; Polymeri, E.; Ohlsson, M.; Elin, T.; Edenbrandt, L.	2019	Prognostic value of automatically acquired biomarkers using artificial intelligence in 18F-Choline PET/CT in high-risk prostate cancer	Background: Imaging biomarkers are still not routinely used in PET/CT and one of the motives could be that automated quantitative PET/CT assessments are lacking. Although a few research groups have started to incorporate deep learning for PET/CT analysis and have successfully been able to delineate and/or identify gross tumoral 1 2 3 volume in head and neck malignancies , lung tumours ' and to ai…	Journal of Nuclear Medicine Conference	60	Supplement 1		http://jnm.snmjournals.org/content/60/supplement_1/1592.abstract?sid=9bcd6602-4a38-4504-b88f-fcbdc0870e0f; https://ovidsp.ovid.com/ovidweb.cgi?T=JS&CSC=Y&NEWS=N&PAGE=fulltext&D=emexa&AN=629437645
Bostwick, D. G.; Adolfsson, J.; Burke, H. B.; Damber, J. E.; Huland, H.; Pavone-Macaluso, M.; Waters, D. J.	2005	Epidemiology and statistical methods in prediction of patient outcome	Substantial gaps exist in the data of the assessment of risk and prognosis that limit our understanding of the complex mechanisms that contribute to the greatest cancer epidemic, prostate cancer, of our time. This report was prepared by an international multidisciplinary committee of the World Health Organization to address contemporary issues of epidemiology and statistical methods in prostate c…	Scandinavian Journal of Urology and Nephrology, Supplement	39	216	94-110	https://ovidsp.ovid.com/ovidweb.cgi?T=JS&CSC=Y&NEWS=N&PAGE=fulltext&D=emed9&AN=40979096	http://dx.doi.org/10.1080/03008880510030969
Bourdes, V. S.; Bonnevay, S.; Lisboa, P. J.; Aung, M. S.; Chabaud, S.; Bachelot, T.; Perol, D.; Negrier, S.	2007	Breast cancer predictions by neural networks analysis: a comparison with logistic regression	This paper presents an exploratory fixed time study to identify the most significant covariates as a precursor to a longitudinal study of specific mortality, disease free survival and disease recurrences. The data comprise consecutive patients diagnosed with primary breast cancer and entered into the study from 1996 at a single French clinical center, Centre Leon Berard, based in Lyon, where they…	Annu Int Conf IEEE Eng Med Biol Soc	2007		5424-7	https://ovidsp.ovid.com/ovidweb.cgi?T=JS&CSC=Y&NEWS=N&PAGE=fulltext&D=medc&AN=18003235
Bozcuk, H.; Bilge, U.; Koyuncu, E.; Gulkesen, H.	2004	An application of a genetic algorithm in conjunction with other data mining methods for estimating outcome after hospitalization in cancer patients	BACKGROUND: We investigated which factors predicted the risk of in-hospital mortality in a general population of cancer patients with non-terminal disease and whether employing the genetic algorithm technique would be useful in this regard.; MATERIAL/METHODS: A total of 201 cancer patients, including all cases of in-hospital mortality over a 2-year period, as well as a control group of subjects d…	Med Sci Monit	10	6	CR246-51	https://ovidsp.ovid.com/ovidweb.cgi?T=JS&CSC=Y&NEWS=N&PAGE=fulltext&D=med5&AN=15173668
Brawijaya, H.; Widodo, S.; Samudi,; Ieee,	2018	Improving The Accuracy Of Neural Network Technique with Genetic Algorithm for Cervical Cancer Prediction	New cases of cervical cancer in Indonesia more than 13,700 and nearly 7500 deaths caused by this cancer in 2008. Cervical cancer ranked third disease experienced by women around the world and ranked fourth cause of cancer deaths. In 2008, there were 529,800 women diagnosed with cervical cancer and 275,100 of them died from the disease. In this research, we tested the model using neural network wi…	2018 6th International Conference on Cyber and It Service Management		170-176	<Go to ISI>://WOS:000468798700031
Bredfeldt, J. S.; Liu, Y.; Conklin, M. W.; Keely, P. J.; Mackie, T. R.; Eliceiri, K. W.	2014	Automated quantification of aligned collagen for human breast carcinoma prognosis	BACKGROUND: Mortality in cancer patients is directly attributable to the ability of cancer cells to metastasize to distant sites from the primary tumor. This migration of tumor cells begins with a remodeling of the local tumor microenvironment, including changes to the extracellular matrix and the recruitment of stromal cells, both of which facilitate invasion of tumor cells into the bloodstream.…	J Pathol Inform	5	1	28	https://ovidsp.ovid.com/ovidweb.cgi?T=JS&CSC=Y&NEWS=N&PAGE=fulltext&D=prem5&AN=25250186	https://dx.doi.org/10.4103/2153-3539.139707
Brieu, N.; Gavriel, C. G.; Harrison, D. J.; Schmidt, G.; Caie, P. D.	2018	Augmenting TNM staging with machine learning-based immune profiling for improved prognosis prediction in muscle-invasive bladder cancer patients	Background: Muscle-invasive bladder cancer (MIBC) is a highly aggressive disease whose clinical reporting is based on TNMstaging. A more accurate and personalized prognosis could be achieved by profiling the immune contexture alongside clinical TNM staging. This study reports on features captured from the labelling of cells for CD3, CD8 and PD-L1 expression, within both the tumor and stroma of MI…	Ann Oncol	29 (Supplement 8)		viii28-viii29	https://ovidsp.ovid.com/ovidweb.cgi?T=JS&CSC=Y&NEWS=N&PAGE=fulltext&D=emed19&AN=628562909	http://dx.doi.org/10.1093/annonc/mdy268.091
Buchner, A.; Kendlbacher, M.; Nuhn, P.; Tullmann, C.; Haseke, N.; Stief, C. G.; Staehler, M.	2012	Outcome assessment of patients with metastatic renal cell carcinoma under systemic therapy using artificial neural networks	BACKGROUND: The outcome of patients with advanced renal cell carcinoma (RCC) under systemic therapy shows remarkable variability, and there is a need to identify prognostic parameters that allow individual prognostic stratification and selection of optimal therapy. Artificial neural networks (ANN) are software systems that can be trained to recognize complex data patterns. In this study, we used …	Clin Genitourin Cancer	10	1	37-42	https://ovidsp.ovid.com/ovidweb.cgi?T=JS&CSC=Y&NEWS=N&PAGE=fulltext&D=med9&AN=22056212	https://dx.doi.org/10.1016/j.clgc.2011.10.001
Buchner, A.; May, M.; Burger, M.; Bolenz, C.; Herrmann, E.; Fritsche, H. M.; Ellinger, J.; Hofner, T.; Nuhn, P.; Gratzke, C.; Brookman-May, S.; Melchior, S.; Peter, J.; Moritz, R.; Tilki, D.; Gilfrich, C.; Roigas, J.; Zacharias, M.; Hohenfellner, M.; Haferkamp, A.; Trojan, L.; Wieland, W. F.; Muller, S. C.; Stief, C. G.; Bastian, P. J.	2013	Prediction of outcome in patients with urothelial carcinoma of the bladder following radical cystectomy using artificial neural networks	AIM: The outcome of patients with urothelial carcinoma of the bladder (UCB) after radical cystectomy (RC) shows remarkable variability. We evaluated the ability of artificial neural networks (ANN) to perform risk stratification in UCB patients based on common parameters available at the time of RC.; METHODS: Data from 2111 UCB patients that underwent RC in eight centers were analysed; the median …	Eur J Surg Oncol	39	4	372-9	https://ovidsp.ovid.com/ovidweb.cgi?T=JS&CSC=Y&NEWS=N&PAGE=fulltext&D=med10&AN=23465180	https://dx.doi.org/10.1016/j.ejso.2013.02.009
Bundela, S.; Sharma, A.; Bisen, P. S.	2015	Potential Compounds for Oral Cancer Treatment: Resveratrol, Nimbolide, Lovastatin, Bortezomib, Vorinostat, Berberine, Pterostilbene, Deguelin, Andrographolide, and Colchicine	Oral cancer is one of the main causes of cancer-related deaths in South-Asian countries. There are very limited treatment options available for oral cancer. Research endeavors focused on discovery and development of novel therapies for oral cancer, is necessary to control the ever rising oral cancer related mortalities. We mined the large pool of compounds from the publicly available compound dat…	PLoS ONE	10	11	e0141719	https://ovidsp.ovid.com/ovidweb.cgi?T=JS&CSC=Y&NEWS=N&PAGE=fulltext&D=med12&AN=26536350	https://dx.doi.org/10.1371/journal.pone.0141719
Burke, H. B.; Goodman, P. H.; Rosen, D. B.; Henson, D. E.; Weinstein, J. N.; Harrell, F. E., Jr.; Marks, J. R.; Winchester, D. P.; Bostwick, D. G.	1997	Artificial neural networks improve the accuracy of cancer survival prediction	BACKGROUND: The TNM staging system originated as a response to the need for an accurate, consistent, universal cancer outcome prediction system. Since the TNM staging system was introduced in the 1950s, new prognostic factors have been identified and new methods for integrating prognostic factors have been developed. This study compares the prediction accuracy of the TNM staging system with that …	Cancer	79	4	857-62	https://ovidsp.ovid.com/ovidweb.cgi?T=JS&CSC=Y&NEWS=N&PAGE=fulltext&D=med4&AN=9024725
Burton, M.; Thomassen, M.; Tan, Q.; Kruse, T. A.	2012	Prediction of breast cancer metastasis by gene expression profiles: A comparison of metagenes and single genes	Background: The popularity of a large number of microarray applications has in cancer research led to the development of predictive or prognostic gene expression profiles. However, the diversity of microarray platforms has made the full validation of such profiles and their related gene lists across studies difficult and, at the level of classification accuracies, rarely validated in multiple ind…	Cancer Informatics	11		193-217	http://www.la-press.com/journal.php?journal_id=10&issue_id=420&tab=volume&order_by=volume&max_results=50; https://ovidsp.ovid.com/ovidweb.cgi?T=JS&CSC=Y&NEWS=N&PAGE=fulltext&D=emed13&AN=366296258	http://dx.doi.org/10.4137/CIN.S10375
Buturovic, L.; Shelton, J.; Spellman, S. R.; Wang, T.; Friedman, L.; Loftus, D.; Hesterberg, L.; Woodring, T.; Fleischhauer, K.; Hsu, K. C.; Verneris, M. R.; Haagenson, M.; Lee, S. J.	2018	Evaluation of a Machine Learning-Based Prognostic Model for Unrelated Hematopoietic Cell Transplantation Donor Selection	The survival of patients undergoing hematopoietic cell transplantation (HCT) from unrelated donors for acute leukemia exhibits considerable variation, even after stringent genetic matching. To improve the donor selection process, we attempted to create an algorithm to quantify the likelihood of survival to 5 years after unrelated donor HCT for acute leukemia, based on the clinical characteristics…	Biol Blood Marrow Transplant	24	6	1299-1306	https://ovidsp.ovid.com/ovidweb.cgi?T=JS&CSC=Y&NEWS=N&PAGE=fulltext&D=medc&AN=29410341	https://dx.doi.org/10.1016/j.bbmt.2018.01.038
Cai, S.; Zhong, Y.; Zhou, P. H.	2019	Development and Validation of a Deep Learning Algorithm for Detection and Recognition of Precancerous Lesion in Esophagus	Automated upper digestive endoscopic screening has potential benefits to increase the efficiency, reproducibility, and coverage of screening programs, and is an effective way to reduce the morbidity and mortality of esophageal cancer. In this study, in order to boost the diagnostic efficiency and maximize the clinical utility, deep learning is employed to develop an automated model for screening …	Gastrointestinal Endoscopy	89 (6 Supplement)		AB654	https://ovidsp.ovid.com/ovidweb.cgi?T=JS&CSC=Y&NEWS=N&PAGE=fulltext&D=emexa&AN=2002059608	http://dx.doi.org/10.1016/j.gie.2019.03.1149
Cai, T.; Conti, G.; Nesi, G.; Lorenzini, M.; Mondaini, N.; Bartoletti, R.	2007	Artificial intelligence for predicting recurrence-free probability of non-invasive high-grade urothelial bladder cell carcinoma	The objective of our study was to define a neural network for predicting recurrence and progression-free probability in patients affected by recurrent pTaG3 urothelial bladder cancer to use in everyday clinical practice. Among all patients who had undergone transurethral resection for bladder tumors, 143 were finally selected and enrolled. Four follow-ups for recurrence, progression or survival w…	Oncol Rep	18	4	959-64	https://ovidsp.ovid.com/ovidweb.cgi?T=JS&CSC=Y&NEWS=N&PAGE=fulltext&D=med6&AN=17786360
Campilho, C. A. Ferreira; G. Aresta; A. Cunha; A. M. Mendonça; A.	2019	Wide Residual Network for Lung-Rads™ Screening Referral	Lung cancer has an increasing preponderance in worldwide mortality, demanding for the development of efficient screening methods. With this in mind, a binary classification method using Lung-RADSTM guidelines to warn changes in the screening management is proposed. First, having into account the lack of public datasets for this task, the lung nodules in the LIDC-IDRI dataset were re-annotated to …	2019 IEEE 6th Portuguese Meeting on Bioengineering (ENBENG)		2022-01-04	https://doi.org/10.1109/ENBENG.2019.8692560
Cangelosi, D.; Pelassa, S.; Morini, M.; Conte, M.; Bosco, M. C.; Eva, A.; Sementa, A. R.; Varesio, L.	2016	Artificial neural network classifier predicts neuroblastoma patients' outcome	Background: More than fifty percent of neuroblastoma (NB) patients with adverse prognosis do not benefit from treatment making the identification of new potential targets mandatory. Hypoxia is a condition of low oxygen tension, occurring in poorly vascularized tissues, which activates specific genes and contributes to the acquisition of the tumor aggressive phenotype. We defined a gene expression…	BMC Bioinformatics	17			https://www.scopus.com/inward/record.uri?eid=2-s2.0-84994399205&doi=10.1186%2fs12859-016-1194-3&partnerID=40&md5=05b201aa64c6ae5c0d7a99d3ef0bf7d5	10.1186/s12859-016-1194-3
Cao, M. D.; Sitter, B.; Bathen, T. F.; Bofin, A.; Lonning, P. E.; Lundgren, S.; Gribbestad, I. S.	2012	Predicting long-term survival and treatment response in breast cancer patients receiving neoadjuvant chemotherapy by MR metabolic profiling	Purpose: This study aimed to evaluate whether MR metabolic profiling can be used for prediction of long-term survival and monitoring of treatment response in locally advanced breast cancer patients during neoadjuvant chemotherapy (NAC). Method(s): High resolution magic angle spinning (HR MAS) MR spectra of pre- and post-treatment biopsies from 33 patients were acquired. Tissue concentrations of c…	NMR in Biomedicine	25	2	369-378	http://onlinelibrary.wiley.com/journal/10.1002/(ISSN)1099-1492; https://ovidsp.ovid.com/ovidweb.cgi?T=JS&CSC=Y&NEWS=N&PAGE=fulltext&D=emed13&AN=51566873	http://dx.doi.org/10.1002/nbm.1762
Carmen, R.; Yom-Tov, G. B.; Van Nieuwenhuyse, I.; Foubert, B.; Ofran, Y.	2019	The role of specialized hospital units in infection and mortality risk reduction among patients with hematological cancers	MOTIVATION: Patients with hematological malignancies are susceptible to life-threatening infections after chemotherapy. The current study aimed to evaluate whether management of such patients in dedicated inpatient and emergency wards could provide superior infection prevention and outcome.; METHODS: We have developed an approach allowing to retrieve infection-related information from unstructure…	PLoS ONE	14	3	e0211694	https://ovidsp.ovid.com/ovidweb.cgi?T=JS&CSC=Y&NEWS=N&PAGE=fulltext&D=medc&AN=30893320	https://dx.doi.org/10.1371/journal.pone.0211694
Carnielli, C. M.; Macedo, C. C. S.; De Rossi, T.; Granato, D. C.; Rivera, C.; Domingues, R. R.; Pauletti, B. A.; Yokoo, S.; Heberle, H.; Busso-Lopes, A. F.; Cervigne, N. K.; Sawazaki-Calone, I.; Meirelles, G. V.; Marchi, F. A.; Telles, G. P.; Minghim, R.; Ribeiro, A. C. P.; Brandao, T. B.; de Castro, G., Jr.; Gonzalez-Arriagada, W. A.; Gomes, A.; Penteado, F.; Santos-Silva, A. R.; Lopes, M. A.; R…	2018	Combining discovery and targeted proteomics reveals a prognostic signature in oral cancer	Different regions of oral squamous cell carcinoma (OSCC) have particular histopathological and molecular characteristics limiting the standard tumor-node-metastasis prognosis classification. Therefore, defining biological signatures that allow assessing the prognostic outcomes for OSCC patients would be of great clinical significance. Using histopathology-guided discovery proteomics, we analyze n…	Nat Commun	9	1	3598	https://ovidsp.ovid.com/ovidweb.cgi?T=JS&CSC=Y&NEWS=N&PAGE=fulltext&D=med15&AN=30185791	https://dx.doi.org/10.1038/s41467-018-05696-2
Castellanos, J.; Liu, Q.; Beauchamp, R.; Zhang, B.	2017	Predicting colorectal cancer recurrence by utilizing multiple-view multiple-learner supervised learning	Colorectal Cancer (CRC) remains a leading cause of cancer-related mortality in the United States. A key therapeutic dilemma in the treatment of CRC is whether patients with stage II and stage III disease require adjuvant chemotherapy after surgical resection. Attempts to improve identification of patients at increased risk of recurrence have yielded many predictive models based on gene expression…	Ann Surg Oncol	24 (1 Supplement 1)		S7-S8	https://ovidsp.ovid.com/ovidweb.cgi?T=JS&CSC=Y&NEWS=N&PAGE=fulltext&D=emed18&AN=617745717	http://dx.doi.org/10.1245/s10434-017-5785-7
Castellanos, J.; Liu, Q.; Beauchamp, R. D.; Zhang, B.	2017	Predicting colorectal cancer recurrence by utilizing multiple-view multiple-learner supervised learning	Background: Colorectal cancer (CRC) remains a leading cause of cancer-related mortality in the United States. A key therapeutic dilemma in the treatment of CRC is whether patients with stage II and stage III disease require adjuvant chemotherapy after surgical resection. Attempts to improve identification of patients at increased risk of recurrence have yielded many predictive models based on gen…	Journal of Clinical Oncology Conference	35	4 Supplement 1		http://meetinglibrary.asco.org/record/138991/abstract; https://ovidsp.ovid.com/ovidweb.cgi?T=JS&CSC=Y&NEWS=N&PAGE=fulltext&D=emed18&AN=618086833
Catto, O. Obajemu; M. Mahfouf; J. W. F.	2018	A New Fuzzy Modeling Framework for Integrated Risk Prognosis and Therapy of Bladder Cancer Patients	This paper presents a new fuzzy modeling approach for analyzing censored survival data and finding risk groups of patients diagnosed with bladder cancer. The proposed framework involves a new procedure for integrating the frameworks of interval type-2 fuzzy logic and Cox modeling intrinsically. The output of this synergistic framework is a score/prognostics index which is indicative of the patien…	IEEE Transactions on Fuzzy Systems	26	3	1565-1577	https://doi.org/10.1109/TFUZZ.2017.2735939	10.1109/TFUZZ.2017.2735939
Causey, J.; Li, K.; Chen, X.; Dong, W.; Walker, K.; Qualls, J.; Stubblefield, J.; Moore, J. H.; Guan, Y.; Huang, X.	2020	Spatial Pyramid Pooling with 3D Convolution Improves Lung Cancer Detection	Lung cancer is the leading cause of cancer deaths. Low-dose computed tomography (CT) screening has been shown to significantly reduce lung cancer mortality but suffers from a high false positive rate that leads to unnecessary diagnostic procedures. The development of deep learning techniques has the potential to help improve lung cancer screening technology. Here we present the algorithm, DeepScr…	IEEE/ACM trans	29		29	https://ovidsp.ovid.com/ovidweb.cgi?T=JS&CSC=Y&NEWS=N&PAGE=fulltext&D=medp&AN=32991288	https://dx.doi.org/10.1109/TCBB.2020.3027744
Celik, S.; Sohail, A.; Ashraf, S.; Arshad, A.	2019	Application of machine learning techniques to analyze anastomosis integrity after Total gastrectomy for prediction of clinical leakage	Intraoperative testing (IT) is used to confirm the integrity of gastrointestinal anastomosis. Clinical trials are available in the literature to support the fact that methylene blue can identify the leaks, and can thus help in minimizing the postoperative ratio of clinical leaks after total gastrectomy. In the recent literature, machine learning tools have been used very successfully to investiga…	Health and Technology	9	5	757-763	<Go to ISI>://WOS:000495399500008	10.1007/s12553-019-00334-3
CEUR	2018	CEUR Workshop Proceedings	The proceedings contain 26 papers. The topics discussed include: ConvNet based QRS multilead delineator in electrocardiogram signals; bicluster phenotyping of healthcare providers, procedures, and prescriptions at scale with deep learning; automated pain detection in facial videos of children using human-assisted transfer learning; case-base maintenance of a personalized insulin dose recommender …	1st Joint Workshop on AI in Health, AIH 2018	2142		https://www.scopus.com/inward/record.uri?eid=2-s2.0-85050917933&partnerID=40&md5=dd6005219ddc704e1286d5d4128dc564
Chaber, R.; Arthur, C. J.; Lach, K.; Raciborska, A.; Michalak, E.; Bilska, K.; Drabko, K.; Depciuch, J.; Kaznowska, E.; Cebulski, J.	2019	Predicting Ewing Sarcoma Treatment Outcome Using Infrared Spectroscopy and Machine Learning	BACKGROUND: Improved outcome prediction is vital for the delivery of risk-adjusted, appropriate and effective care to paediatric patients with Ewing sarcoma-the second most common paediatric malignant bone tumour. Fourier transform infrared (FTIR) spectroscopy of tissues allows the bulk biochemical content of a biological sample to be probed and makes possible the study and diagnosis of disease.;…	Molecules (Basel)	24	6	19	https://ovidsp.ovid.com/ovidweb.cgi?T=JS&CSC=Y&NEWS=N&PAGE=fulltext&D=med16&AN=30893786	https://dx.doi.org/10.3390/molecules24061075
Chabon, J. J.; Hamilton, E. G.; Kurtz, D. M.; Esfahani, M. S.; Moding, E. J.; Stehr, H.; Schroers-Martin, J.; Nabet, B. Y.; Chen, B.; Chaudhuri, A. A.; Liu, C. L.; Hui, A. B.; Jin, M. C.; Azad, T. D.; Almanza, D.; Jeon, Y. J.; Nesselbush, M. C.; Co Ting Keh, L.; Bonilla, R. F.; Yoo, C. H.; Ko, R. B.; Chen, E. L.; Merriott, D. J.; Massion, P. P.; Mansfield, A. S.; Jen, J.; Ren, H. Z.; Lin, S. H.; …	2020	Integrating genomic features for non-invasive early lung cancer detection	Radiologic screening of high-risk adults reduces lung-cancer-related mortality1,2; however, a small minority of eligible individuals undergo such screening in the United States3,4. The availability of blood-based tests could increase screening uptake. Here we introduce improvements to cancer personalized profiling by deep sequencing (CAPP-Seq)5, a method for the analysis of circulating tumour DNA…	Nature	580	7802	245-251	https://ovidsp.ovid.com/ovidweb.cgi?T=JS&CSC=Y&NEWS=N&PAGE=fulltext&D=medc&AN=32269342	https://dx.doi.org/10.1038/s41586-020-2140-0
Chan, J. K.; Mysona, D. P.; Klein, D. A.; Chan, J. E.; Kapp, D. S.; Mann, A. K.; Liao, C. I.	2020	A decision tree algorithm using machine learning to predict for 90-day postoperative mortality in stage IV ovarian cancer patients		Gynecologic Oncology	159		150-150	<Go to ISI>://WOS:000579556200317	10.1016/j.ygyno.2020.05.209
Chang, R. F.; Wu, W. J.; Moon, W. K.; Chou, Y. H.; Chen, D. R.	2003	Support vector machines for diagnosis of breast tumors on US images	RATIONALE AND OBJECTIVES: Breast cancer has become the leading cause of cancer deaths among women in developed countries. To decrease the related mortality, disease must be treated as early as possible, but it is hard to detect and diagnose tumors at an early stage. A well-designed computer-aided diagnostic system can help physicians avoid misdiagnosis and avoid unnecessary biopsy without missing…	Acad Radiol	10	2	189-97	https://ovidsp.ovid.com/ovidweb.cgi?T=JS&CSC=Y&NEWS=N&PAGE=fulltext&D=med5&AN=12583571
Chao, C. M.; Yu, Y. W.; Cheng, B. W.; Kuo, Y. L.	2014	Construction the model on the breast cancer survival analysis use support vector machine, logistic regression and decision tree	The aim of the paper is to use data mining technology to establish a classification of breast cancer survival patterns, and offers a treatment decision-making reference for the survival ability of women diagnosed with breast cancer in Taiwan. We studied patients with breast cancer in a specific hospital in Central Taiwan to obtain 1,340 data sets. We employed a support vector machine, logistic re…	J Med Syst	38	10	106	https://ovidsp.ovid.com/ovidweb.cgi?T=JS&CSC=Y&NEWS=N&PAGE=fulltext&D=med11&AN=25119239	https://dx.doi.org/10.1007/s10916-014-0106-1
Chen, C. H.; Lee, Y. W.; Huang, Y. S.; Lan, W. R.; Chang, R. F.; Tu, C. Y.; Chen, C. Y.; Liao, W. C.	2019	Computer-aided diagnosis of endobronchial ultrasound images using convolutional neural network	Background and objective: In the United States, lung cancer is the leading cause of cancer death. The survival rate could increase by early detection. In recent years, the endobronchial ultrasonography (EBUS)images have been utilized to differentiate between benign and malignant lesions and guide transbronchial needle aspiration because it is real-time, radiation-free and has better performance. …	Computer Methods and Programs in Biomedicine	177		175-182	http://www.elsevier.com/locate/cmpb; https://ovidsp.ovid.com/ovidweb.cgi?T=JS&CSC=Y&NEWS=N&PAGE=fulltext&D=emexa&AN=2002062330	http://dx.doi.org/10.1016/j.cmpb.2019.05.020
Chen, C. Y.; Chen, Y. F.; Chen, H. Y.; Hung, C. T.; Shi, H. Y.	2020	Artificial Neural Network and Cox Regression Models for Predicting Mortality after Hip Fracture Surgery: A Population-Based Comparison	This study purposed to validate the accuracy of an artificial neural network (ANN) model for predicting the mortality after hip fracture surgery during the study period, and to compare performance indices between the ANN model and a Cox regression model. A total of 10,534 hip fracture surgery patients during 1996-2010 were recruited in the study. Three datasets were used: a training dataset (n = …	Medicina-Lithuania	56	5		<Go to ISI>://WOS:000541026200028	10.3390/medicina56050243
Chen, D. Wu; C. Yang; S. Wong; J. Meyerle; B. Zhang; D.	2012	An examination of TNM staging of melanoma by a machine learning algorithm	Accurate estimation of mortality in patients with cancer is important when discussing prognosis and selecting treatment. Survival estimation for many cancers is based on Tumor-Node-Metastasis (TNM) staging systems that involve three factors: tumor extent, lymph node involvement, and metastasis. The most recent clinical staging of melanoma uses TNM staging but does not include a growing number of …	2012 International Conference on Computerized Healthcare (ICCH)		120-126	https://doi.org/10.1109/ICCH.2012.6724482
Chen, G.; Han, N.; Li, G.; Li, X.; Li, G.; Liu, Y.; Wu, W.; Wang, Y.; Chen, Y.; Sun, G.; Li, Z.; Li, Q.	2015	Prediction of feature genes in trauma patients with the TNF rs1800629 A allele using support vector machine	BACKGROUND: Tumor necrosis factor (TNF)-alpha variant is closely linked to sepsis syndrome and mortality after severe trauma. We aimed to identify feature genes associated with the TNF rs1800629 A allele in trauma patients and help to direct them toward alternative successful treatment.; METHODS: In this study, we used 58 sets of gene expression data from Gene Expression Omnibus to predict the fe…	Comput Biol Med	64		24-9	https://ovidsp.ovid.com/ovidweb.cgi?T=JS&CSC=Y&NEWS=N&PAGE=fulltext&D=med12&AN=26117649	https://dx.doi.org/10.1016/j.compbiomed.2015.06.002
Chen, H.; Ma, X.; Yang, M.; Wang, M.; Li, L.; Huang, T.	2020	Transcription Factor Profiling to Predict Recurrence-Free Survival in Breast Cancer: Development and Validation of a Nomogram to Optimize Clinical Management	Breast cancer (BC) is the most frequently diagnosed cancer and the leading cause of cancer-related death in young women. Several prognostic and predictive transcription factor (TF) markers have been reported for BC; however, they are inconsistent due to small datasets, the heterogeneity of BC, and variation in data pre-processing approaches. This study aimed to identify an effective predictive TF…	Front	11 (no pagination)			https://www.frontiersin.org/journals/genetics#; https://ovidsp.ovid.com/ovidweb.cgi?T=JS&CSC=Y&NEWS=N&PAGE=fulltext&D=emexb&AN=631679703	http://dx.doi.org/10.3389/fgene.2020.00333
Chen, P. J.; Lin, M. C.; Lai, M. J.; Lin, J. C.; Lu, H. H. S.; Tseng, V. S.	2018	Accurate Classification of Diminutive Colorectal Polyps Using Computer-Aided Analysis	Background & Aims: Narrow-band imaging is an image-enhanced form of endoscopy used to observed microstructures and capillaries of the mucosal epithelium which allows for real-time prediction of histologic features of colorectal polyps. However, narrow-band imaging expertise is required to differentiate hyperplastic from neoplastic polyps with high levels of accuracy. We developed and tested a sys…	Gastroenterology	154	3	568-575	http://www.journals.elsevier.com/gastroenterology/; https://ovidsp.ovid.com/ovidweb.cgi?T=JS&CSC=Y&NEWS=N&PAGE=fulltext&D=emed19&AN=2000595983	http://dx.doi.org/10.1053/j.gastro.2017.10.010
Chen, Q. R.; Song, Y. K.; Wei, J. S.; Bilke, S.; Asgharzadeh, S.; Seeger, R. C.; Khan, J.	2008	An integrated cross-platform prognosis study on neuroblastoma patients	There have been several reports about the potential for predicting prognosis of neuroblastoma patients using microarray gene expression profiling of the tumors. However these studies have revealed an apparent diversity in the identity of the genes in their predictive signatures. To test the contribution of the platform to this discrepancy we applied the z-scoring method to minimize the impact of …	Genomics	92	4	195-203	https://ovidsp.ovid.com/ovidweb.cgi?T=JS&CSC=Y&NEWS=N&PAGE=fulltext&D=med7&AN=18598751	https://dx.doi.org/10.1016/j.ygeno.2008.05.014
Chen, Q.; Yu, D.; Zhao, Y.; Qiu, J.; Xie, Y.; Tao, M.	2019	Screening and identification of hub genes in pancreatic cancer by integrated bioinformatics analysis	Pancreatic cancer (Pa) is a malignant tumor of the digestive tract with high degree of malignancy, this study aimed to obtain the hub genes in the tumorigenesis of Pa. Microarray datasets GSE15471, GSE16515, and GSE62452 were downloaded from Gene Expression Omnibus (GEO) database, GEO2R was conducted to screen the differentially expressed genes (DEGs), and functional enrichment analyses were carr…	J Cell Biochem	120	12	19496-19508	https://ovidsp.ovid.com/ovidweb.cgi?T=JS&CSC=Y&NEWS=N&PAGE=fulltext&D=medl&AN=31297881	https://dx.doi.org/10.1002/jcb.29253
Cheng, L.; Shi, L.; Dai, H.	2019	Bioinformatics analysis of potential prognostic biomarkers among Kruppel-like transcription Factors (KLFs) in breast cancer	BACKGROUND: Breast cancer is a worldwide leading cause of cancer mortality and it is associated with numerous tumor suppressor genes and oncogenes. Growing evidence exists that different KLFs play pivotal roles of in human malignancies. However, the function of KLFs in breast cancer development has remained uncovered. OBJECTIVE(S): To explore the potential prognostic biomarkers among KLFs in brea…	Cancer Biomarkers	26	4	411-420	http://www.iospress.nl/journal/cancer-biomarkers/; https://ovidsp.ovid.com/ovidweb.cgi?T=JS&CSC=Y&NEWS=N&PAGE=fulltext&D=emexa&AN=630332069	http://dx.doi.org/10.3233/CBM-190199
Cherradi, S. Laghmati; A. Tmiri; B.	2019	Machine Learning based System for Prediction of Breast Cancer Severity	Breast cancer is one of the most common diseases and the leading cause of death to mostly females all over the world. Early detection can provide higher treatment efficiency and better healing chances. Even though mammography screening is handy in diagnosing breast cancer at an early stage, Computer-Aided Diagnosis (CAD) systems can help to reduce the cancer death-rate. Radiologists, physicians, …	2019 International Conference on Wireless Networks and Mobile Communications (WINCOM)		2022-01-05	https://doi.org/10.1109/WINCOM47513.2019.8942575
Chew, V.; Lee, Y. H.; Nasir, N. J.; Lim, C. J.; Lu, P.; Lai, L.; Chua, C.; Hazizah, S. N.; Chow, P.; Albani, S.	2019	Discovery of Biomarkers for Clinical Response to Radiotherapy in HCC via Deep Immunoprofiling of Peripheral Blood	Introduction: Hepatocellular carcinoma (HCC) is a highly malignant primary liver tumour which ranks third as the cause of cancer-related deaths worldwide. Yttrium-90 (Y90)-radioembolisation (RE) is a form of localised radiotherapy recommended for intermediate and inoperable liver tumors. Y90-RE has been shown to downsize tumors and delay disease progression. Despite its short half-life (~64 hrs),…	Hpb	21 (Supplement 2)		S369	https://ovidsp.ovid.com/ovidweb.cgi?T=JS&CSC=Y&NEWS=N&PAGE=fulltext&D=emexa&AN=2004350328	http://dx.doi.org/10.1016/j.hpb.2019.10.2003
Chi, S. Q.; Tian, Y.; Li, J.; Tong, D. Y.; Kong, X. X.; Poston, G.; Ding, K. F.; Li, J. S.	2017	Time-dependent and nonlinear effects of prognostic factors in nonmetastatic colorectal cancer	The survival risk following curative surgery for nonmetastatic colorectal cancer (CRC) may be over-or underestimated due to a lack of attention to nonlinear effects and violation of the proportional hazards assumption. In this paper, we aimed to detect and interpret the shape of time-dependent and nonlinear effects to improve the predictive performance of models of prognoses in nonmetastatic CRC …	Cancer Med	6	8	1882-1892	http://onlinelibrary.wiley.com/journal/10.1002/(ISSN)2045-7634; https://ovidsp.ovid.com/ovidweb.cgi?T=JS&CSC=Y&NEWS=N&PAGE=fulltext&D=emed18&AN=623490876	http://dx.doi.org/10.1002/cam4.1116
Chiechi, A.; Novello, C.; Magagnoli, G.; Petricoin, E. F., 3rd; Deng, J.; Benassi, M. S.; Picci, P.; Vaisman, I.; Espina, V.; Liotta, L. A.	2013	Elevated TNFR1 and serotonin in bone metastasis are correlated with poor survival following bone metastasis diagnosis for both carcinoma and sarcoma primary tumors	PURPOSE: There is an urgent need for therapies that will reduce the mortality of patients with bone metastasis. In this study, we profiled the protein signal pathway networks of the human bone metastasis microenvironment. The goal was to identify sets of interacting proteins that correlate with survival time following the first diagnosis of bone metastasis.; EXPERIMENTAL DESIGN: Using Reverse Pha…	Clin Cancer Res	19	9	2473-85	https://ovidsp.ovid.com/ovidweb.cgi?T=JS&CSC=Y&NEWS=N&PAGE=fulltext&D=med10&AN=23493346	https://dx.doi.org/10.1158/1078-0432.CCR-12-3416
Chien, C. W.; Lee, Y. C.; Ma, T.; Lee, T. S.; Lin, Y. C.; Wang, W.; Lee, W. J.	2008	The application of artificial neural networks and decision tree model in predicting post-operative complication for gastric cancer patients	BACKGROUND/AIMS: Gastric cancer remains a leading cause of death worldwide. Post-operative complication is one important factor which causes mortality of gastric cancer patients after gastrectomy. Better prediction of post-operative complication before gastrectomy can significantly reduce post-operative mortality and morbidity. Therefore, 3 data mining techniques were applied in this study on imp…	Hepatogastroenterology	55	84	1140-5	https://ovidsp.ovid.com/ovidweb.cgi?T=JS&CSC=Y&NEWS=N&PAGE=fulltext&D=med7&AN=18705347
Chirinos, J. A.; Orlenko, A.; Zhao, L.; Basso, M. D.; Cvijic, M. E.; Li, Z. Y.; Spires, T. E.; Yarde, M.; Wang, Z. Q.; Seiffert, D. A.; Prenner, S.; Zamani, P.; Bhattacharya, P.; Kumar, A.; Margulies, K. B.; Car, B. D.; Gordon, D. A.; Moore, J. H.; Cappola, T. P.	2020	Multiple Plasma Biomarkers for Risk Stratification in Patients With Heart Failure and Preserved Ejection Fraction	BACKGROUND Better risk stratification strategies are needed to enhance clinical care and trial design in heart failure with preserved ejection fraction (HFpEF). OBJECTIVES The purpose of this study was to assess the value of a targeted plasma multi-marker approach to enhance our phenotypic characterization and risk prediction in HFpEF. METHODS In this study, the authors measured 49 plasma biomark…	Journal of the American College of Cardiology	75	11	1281-1295	<Go to ISI>://WOS:000520057100005	10.1016/j.jacc.2019.12.069
Chism, D. D.; Damrauer, J. S.; Miller, A. S.; Milowsky, M. I.; Kim, W. Y.	2014	BASE47 gene set predictor as an identifier of "basal-like" subtype of urothelial carcinoma of the bladder in African Americans	Background: African-Americans [AAs] have a higher cancer-specific mortality when compared to whites with urothelial carcinoma (UC) of the bladder. Recent gene expression studies identified two intrinsic, molecular subsets of high-grade bladder cancer: "luminal" and "basal-like", which can be accurately classified using the BASE47 gene set predictor. We applied the BASE47 gene set predictor to AA …	Journal of Clinical Oncology Conference	32	4 SUPPL. 1		http://meeting.ascopubs.org/cgi/content/abstract/32/4_suppl/300?sid=90364154-89fa-4d38-b350-82c0375e7988; https://ovidsp.ovid.com/ovidweb.cgi?T=JS&CSC=Y&NEWS=N&PAGE=fulltext&D=emed15&AN=71330890
Chitra, E. T. Venkatesh; P. Tangaraj; S.	2010	Classification of cancer gene expressions from micro-array analysis	The role of micro array expression data in cancer diagnosis is very significant. Mining for useful information from such micro array data consisting of thousands of genes and a small number of samples is often a tough task. Colon cancer is the second most common cause of cancer mortality in Western countries. According to the WHO 2006 report colorectal cancer causes 655,000 deaths worldwide per y…	2010 International Conference on Innovative Computing Technologies (ICICT)		2022-01-05	https://doi.org/10.1109/ICINNOVCT.2010.5440095
Chiu, H. C.; Ho, T. W.; Lee, K. T.; Chen, H. Y.; Ho, W. H.	2013	Mortality predicted accuracy for hepatocellular carcinoma patients with hepatic resection using artificial neural network	The aim of this present study is firstly to compare significant predictors of mortality for hepatocellular carcinoma (HCC) patients undergoing resection between artificial neural network (ANN) and logistic regression (LR) models and secondly to evaluate the predictive accuracy of ANN and LR in different survival year estimation models. We constructed a prognostic model for 434 patients with 21 po…	ScientificWorldJournal	2013		201976	https://ovidsp.ovid.com/ovidweb.cgi?T=JS&CSC=Y&NEWS=N&PAGE=fulltext&D=med10&AN=23737707	https://dx.doi.org/10.1155/2013/201976
Cho, H. J.; Lee, S.; Ji, Y. G.; Lee, D. H.	2018	Association of specific gene mutations derived from machine learning with survival in lung adenocarcinoma	Lung cancer is the second most common cancer in the United States and the leading cause of mortality in cancer patients. Biomarkers predicting survival of patients with lung cancer have a profound effect on patient prognosis and treatment. However, predictive biomarkers for survival and their relevance for lung cancer are not been well known yet. The objective of this study was to perform machine…	PLoS ONE	13	11	e0207204	https://ovidsp.ovid.com/ovidweb.cgi?T=JS&CSC=Y&NEWS=N&PAGE=fulltext&D=med15&AN=30419062	https://dx.doi.org/10.1371/journal.pone.0207204
Chou, J. H.; Tsai, J. T.; Liu, T. K.; Hwang, K. S.; Shi, H. Y.; Ieee,	2014	PREDICTIVE MODELS FOR 5-YEAR MORTALITY AFTER BREAST CAMCER SURGERY	Few studies of breast cancer surgery outcomes have used longitudinal data for more than five years. To validate the use of artificial neural network (ANN) models in predicting 5-year mortality for breast cancer surgery patients and to compare predictive accuracy between an ANN model and a multiple logistic regression (MLR) model. This study compared the performance of ANN and MLR models based on …	Proceedings of 2014 International Conference on Machine Learning and Cybernetics		13-16	<Go to ISI>://WOS:000393488100003
Chou, J. H.; Tsai, J. T.; Liu, T. K.; Hwang, K. S.; Shi, H. Y.	2014	Predictive models for 5-year mortality after breast camcer surgery	Few studies of breast cancer surgery outcomes have used longitudinal data for more than five years. To validate the use of artificial neural network (ANN) models in predicting 5-year mortality for breast cancer surgery patients and to compare predictive accuracy between an ANN model and a multiple logistic regression (MLR) model. This study compared the performance of ANN and MLR models based on …	13th International Conference on Machine Learning and Cybernetics, ICMLC 2014	1	13-16	https://www.scopus.com/inward/record.uri?eid=2-s2.0-84921487076&doi=10.1109%2fICMLC.2014.7009084&partnerID=40&md5=e0e0adc6b0a066a6f034835aa7617699
Christie, J. R.; Lang, P.; Zelko, L. M.; Palma, D. A.; Abdelrazek, M.; Mattonen, S. A.	2020	Artificial Intelligence in Lung Cancer: Bridging the Gap Between Computational Power and Clinical Decision-Making	Lung cancer remains the most common cause of cancer death worldwide. Recent advances in lung cancer screening, radiotherapy, surgical techniques, and systemic therapy have led to increasing complexity in diagnosis, treatment decision-making, and assessment of recurrence. Artificial intelligence (AI)-based prediction models are being developed to address these issues and may have a future role in …	Can Assoc Radiol J			846537120941434	https://ovidsp.ovid.com/ovidweb.cgi?T=JS&CSC=Y&NEWS=N&PAGE=fulltext&D=medp&AN=32735493	https://dx.doi.org/10.1177/0846537120941434
Christy, S. G. Durai; S. H. Ganesh; A. J.	2017	Novel Linear Regressive Classifier for the Diagnosis of Breast Cancer	The leading cause of death for women is the breast cancer which is one of the most common types of cancer that causes death for more than 40,000 women in an year. Early detection of breast cancer lets the hope of disease recovery. But, the early prediction of breast cancer has been a challenging problem for the researchers. The techniques of Data Mining (DM) help the physician in the diagnostics …	2017 World Congress on Computing and Communication Technologies (WCCCT)		136-139	https://doi.org/10.1109/WCCCT.2016.40
Ciarloni, L.; Ehrensberger, S. H.; Imaizumi, N.; Monnier-Benoit, S.; Nichita, C.; Myung, S. J.; Kim, J. S.; Song, S. Y.; Kim, T. I.; Van Der Weg, B.; Meier, R.; Borovicka, J.; Beglinger, C.; Vallet, C.; Maerten, P.; Ruegg, C.; Dorta, G.	2016	Development and clinical validation of a blood test based on 29-gene expression for early detection of colorectal cancer	Purpose: A blood test for early detection of colorectal cancer is a valuable tool for testing asymptomatic individuals and reducing colorectal cancer-related mortality. The objective of this study was to develop and validate a novel blood test able to differentiate patients with colorectal cancer and adenomatous polyps (AP) from individuals with a negative colonoscopy. Experimental Design: A case…	Clin Cancer Res	22	18	4604-4611	http://clincancerres.aacrjournals.org/content/22/18/4604.full-text.pdf; https://ovidsp.ovid.com/ovidweb.cgi?T=JS&CSC=Y&NEWS=N&PAGE=fulltext&D=emed17&AN=612507692	http://dx.doi.org/10.1158/1078-0432.CCR-15-2057
Clifton, H.; Vial, A.; Miller, A.; Ritz, C.; Field, M.; Holloway, L.; Ros, M.; Carolan, M.; Stirling, D.	2019	Using machine learning applied to radiomic image features for segmenting tumour structures	Lung cancer (LC) was the predicted leading cause of Australian cancer fatalities in 2018 (around 9, 200 deaths). Non-Small Cell Lung Cancer (NSCLC) tumours with larger amounts of heterogeneity have been linked to a worse outcome. Medical imaging is widely used in oncology and non-invasively collects data about the whole tumour. The field of radiomics uses these medical images to extract quantitat…	2019 Asia-Pacific Signal and Information Processing Association Annual Summit and Conference, APSIPA ASC 2019		1981-1988	https://www.scopus.com/inward/record.uri?eid=2-s2.0-85076066587&doi=10.1109%2fAPSIPAASC47483.2019.9023077&partnerID=40&md5=7ccde269c001fda4ba09b9e38bb73777
Cong, J.; Wei, B.; He, Y.; Yin, Y.; Zheng, Y.	2017	A Selective Ensemble Classification Method Combining Mammography Images with Ultrasound Images for Breast Cancer Diagnosis	Breast cancer has been one of the main diseases that threatens women's life. Early detection and diagnosis of breast cancer play an important role in reducing mortality of breast cancer. In this paper, we propose a selective ensemble method integrated with the KNN, SVM, and Naive Bayes to diagnose the breast cancer combining ultrasound images with mammography images. Our experimental results have…	Computational and Mathematical Methods in Medicine	2017 (no pagination)			http://www.hindawi.com/journals/cmmm/; https://ovidsp.ovid.com/ovidweb.cgi?T=JS&CSC=Y&NEWS=N&PAGE=fulltext&D=emed18&AN=617261079	http://dx.doi.org/10.1155/2017/4896386
Cooperberg, M.; Crisan, A.; Mitra, A.; Ghadessi, M.; Buerki, C.; Davicioni, E.	2013	Combined value of genomic biomarkers and CAPRA-S in predicting prostate cancer death in a high-risk surgical cohort	INTRODUCTION AND OBJECTIVES: Biomarkers may potentially improve prediction of progression risk after radical prostatectomy (RP). We compared two validated post-RP classifiers: the genomic classifier (DecipherTM) and CAPRA-S (based on standard clinicopathologic parameters), to predict prostate cancer-specific mortality (CSM) in a contemporary cohort of RP patients. METHOD(S): From a cohort of 1,01…	J Urol	189	4	e919	https://ovidsp.ovid.com/ovidweb.cgi?T=JS&CSC=Y&NEWS=N&PAGE=fulltext&D=emed14&AN=71033182	http://dx.doi.org/10.1016/j.juro.2013.02.2152
Cooperberg, M. R.; Crisan, A.; Mitra, A. P.; Ghadessi, M.; Buerki, C.; Davicioni, E.	2013	A genomic classifier independently prognostic of prostate cancer death in a high-risk surgical cohort	Background: Biomarkers may improve ascertainment of progression risk after radical prostatectomy (RP). We compared two validated post-RP classifiers: the Decipher genomic classifier (GC) and CAPRA-S (based on standard clinicopathologic parameters), to predict prostate cancer-specific mortality (CSM) in a contemporary cohort of RP patients. Method(s): From a cohort of 1,010 RP patients treated fro…	Journal of Clinical Oncology Conference	31	6 SUPPL. 1		http://meeting.ascopubs.org/cgi/content/abstract/31/6_suppl/59?sid=20bc7517-0d9a-47af-adc3-213ec240fd05; https://ovidsp.ovid.com/ovidweb.cgi?T=JS&CSC=Y&NEWS=N&PAGE=fulltext&D=emed14&AN=71085539
Cooperberg, M. R.; Davicioni, E.; Crisan, A.; Jenkins, R. B.; Ghadessi, M.; Karnes, R. J.	2015	Combined value of validated clinical and genomic risk stratification tools for predicting prostate cancer mortality in a high-risk prostatectomy cohort	Background Risk prediction models that incorporate biomarkers and clinicopathologic variables may be used to improve decision making after radical prostatectomy (RP). We compared two previously validated post-RP classifiers - the Cancer of the Prostate Risk Assessment Postsurgical (CAPRA-S) and the Decipher genomic classifier (GC) - to predict prostate cancer-specific mortality (CSM) in a contemp…	Eur Urol	67	2	326-333	http://www.europeanurology.com/; https://ovidsp.ovid.com/ovidweb.cgi?T=JS&CSC=Y&NEWS=N&PAGE=fulltext&D=emed16&AN=53222663	http://dx.doi.org/10.1016/j.eururo.2014.05.039
Coratti, A.; Annecchiarico, M.; Di Marino, M.; Gentile, E.; Coratti, F.; Giulianotti, P. C.	2013	Robot-assisted gastrectomy for gastric cancer: current status and technical considerations	BACKGROUND: Robot-assisted gastrectomy has been reported as a safe alternative to the conventional laparoscopy or open approach for treating early gastric carcinoma. To date, however, there are a limited number of published reports available in the literature.; METHODS: We assess the current status of robotic surgery in the treatment of gastric cancer, focusing on the technical details and oncolo…	World J Surg	37	12	2771-81	https://ovidsp.ovid.com/ovidweb.cgi?T=JS&CSC=Y&NEWS=N&PAGE=fulltext&D=med10&AN=23674257	https://dx.doi.org/10.1007/s00268-013-2100-z
Cordon-Cardo, C.; Kotsianti, A.; Verbel, D. A.; Teverovskiy, M.; Capodieci, P.; Hamann, S.; Jeffers, Y.; Clayton, M.; Elkhettabi, F.; Khan, F. M.; Sapir, M.; Bayer-Zubek, V.; Vengrenyuk, Y.; Fogarsi, S.; Saidi, O.; Reuter, V. E.; Scher, H. I.; Kattan, M. W.; Bianco, F. J.; Wheeler, T. M.; Ayala, G. E.; Scardino, P. T.; Donovan, M. J.	2007	Improved prediction of prostate cancer recurrence through systems pathology	We have developed an integrated, multidisciplinary methodology, termed systems pathology, to generate highly accurate predictive tools for complex diseases, using prostate cancer for the prototype. To predict the recurrence of prostate cancer following radical prostatectomy, defined by rising serum prostate-specific antigen (PSA), we used machine learning to develop a model based on clinicopathol…	J Clin Invest	117	7	1876-83	https://ovidsp.ovid.com/ovidweb.cgi?T=JS&CSC=Y&NEWS=N&PAGE=fulltext&D=med6&AN=17557117
Corra, F.; Agnoletto, C.; Minotti, L.; Baldassari, F.; Volinia, S.	2018	The Network of Non-coding RNAs in Cancer Drug Resistance	Non-coding RNAs (ncRNAs) have been implicated in most cellular functions. The disruption of their function through somatic mutations, genomic imprinting, transcriptional and post-transcriptional regulation, plays an ever-increasing role in cancer development. ncRNAs, including notorious microRNAs, have been thus proposed to function as tumor suppressors or oncogenes, often in a context-dependent …	Front	8		327	https://ovidsp.ovid.com/ovidweb.cgi?T=JS&CSC=Y&NEWS=N&PAGE=fulltext&D=prem&AN=30211115	https://dx.doi.org/10.3389/fonc.2018.00327
Cote, D.; Eustace, A.; Toomey, S.; Cremona, M.; Milewska, M.; Furney, S.; Carr, A.; Fay, J.; Kay, E.; Kennedy, S.; Crown, J.; Hennessy, B.; Madden, S.	2018	Germline single nucleotide polymorphisms in ERBB3 and BARD1 genes result in a worse relapse free survival response for HER2-positive breast cancer patients treated with adjuvant based docetaxel, carboplatin and trastuzumab (TCH)	Breast cancer is the leading cause of cancer related deaths in women worldwide and is classified into subtypes based on the cancer's receptor status. Of these subtypes, those expressing the human epidermal growth factor receptor 2 (HER2) receptor were traditionally associated with poor prognosis. Several advances have been made in the treatment of HER2-positive breast cancer, yet issues of resist…	PLoS ONE	13	8	e0200996	https://ovidsp.ovid.com/ovidweb.cgi?T=JS&CSC=Y&NEWS=N&PAGE=fulltext&D=med15&AN=30071039	https://dx.doi.org/10.1371/journal.pone.0200996
Cruz, J. A.; Wishart, D. S.	2007	Applications of machine learning in cancer prediction and prognosis	Machine learning is a branch of artificial intelligence that employs a variety of statistical, probabilistic and optimization techniques that allows computers to "learn" from past examples and to detect hard-to-discern patterns from large, noisy or complex data sets. This capability is particularly well-suited to medical applications, especially those that depend on complex proteomic and genomic …	Cancer Inform	2		59-77	https://ovidsp.ovid.com/ovidweb.cgi?T=JS&CSC=Y&NEWS=N&PAGE=fulltext&D=prem4&AN=19458758
Cruz-Roa, A.; Basavanhally, A.; Gonzalez, F.; Feldman, M.; Ganesan, S.; Shih, N.; Tomaszewski, J.; Gilmore, H.; Madabhushi, A.	2015	A feature learning framework for reproducible invasive tumor detection of breast cancer in whole-slide images	Background: Breast cancer (BCa) is the most common women cancer and the 2nd cause of cancer-related death in developed countries. Invasive breast cancers have worse prognosis than in situ types, with 90% of BCa cases. Isolation of invasive tumor is the first diagnostic step and allows further analysis via the well-known Nottingham grading scheme. Despite other methods to estimate the tumor grade,…	Laboratory Investigation	95		40A	https://ovidsp.ovid.com/ovidweb.cgi?T=JS&CSC=Y&NEWS=N&PAGE=fulltext&D=emed16&AN=71775829	http://dx.doi.org/10.1038/labinvest.2015.5
Cui, X.; Li, Z.; Zhao, Y.; Song, A.; Shi, Y.; Hai, X.; Zhu, W.	2018	Breast cancer identification via modeling of peripherally circulating miRNAs	Prolonged life expectancy in humans has been accompanied by an increase in the prevalence of cancers. Breast cancer (BC) is the leading cause of cancer-related deaths. It accounts for one-fourth of all diagnosed cancers and affects one in eight females worldwide. Given the high BC prevalence, there is a practical need for demographic screening of the disease. In the present study, we re-analyzed …	Peerj	6		e4551	https://ovidsp.ovid.com/ovidweb.cgi?T=JS&CSC=Y&NEWS=N&PAGE=fulltext&D=prem5&AN=29607263	https://dx.doi.org/10.7717/peerj.4551
Dadkhah, E.; Sikaroodi, M.; Korman, L.; Hardi, R.; Baybick, J.; Hanzel, D.; Kuehn, G.; Kuehn, T.; Gillevet, P. M.	2019	Gut microbiome identifies risk for colorectal polyps	Objective: To characterise the gut microbiome in subjects with and without polyps and evaluate the potential of the microbiome as a non-invasive biomarker to screen for risk of colorectal cancer (CRC).; Design: Presurgery rectal swab, home collected stool, and sigmoid biopsy samples were obtained from 231 subjects undergoing screening or surveillance colonoscopy. 16S rRNA analysis was performed o…	BMJ Open Gastroenterol	6	1	e000297	https://ovidsp.ovid.com/ovidweb.cgi?T=JS&CSC=Y&NEWS=N&PAGE=fulltext&D=prem3&AN=31275588	https://dx.doi.org/10.1136/bmjgast-2019-000297
Damato, B.; Coupland, S. E.	2009	Translating uveal melanoma cytogenetics into clinical care	OBJECTIVE: To report our experience in translating uveal melanoma cytogenetics to routine clinical practice.; METHODS: In 1998, we confirmed that monosomy 3 in uveal melanomas correlates with mortality. In 1999, we started offering all patients treated by enucleation or local resection the possibility of monosomy 3 testing, using fluorescence in situ hybridization. In 2006, we started analyzing t…	Arch Ophthalmol	127	4	423-9	https://ovidsp.ovid.com/ovidweb.cgi?T=JS&CSC=Y&NEWS=N&PAGE=fulltext&D=med7&AN=19365018	https://dx.doi.org/10.1001/archophthalmol.2009.40
Damato, B.; Eleuteri, A.; Fisher, A. C.; Coupland, S. E.; Taktak, A. F.	2008	Artificial neural networks estimating survival probability after treatment of choroidal melanoma	PURPOSE: To describe neural networks predicting survival from choroidal melanoma (i.e., any uveal melanoma involving choroid) and to demonstrate the value of entering age, sex, clinical stage, cytogenetic type, and histologic grade into the predictive model.; DESIGN: Nonrandomized case series.; PARTICIPANTS: Patients resident in mainland Britain treated by the first author for choroidal melanoma …	Ophthalmology	115	9	1598-607	https://ovidsp.ovid.com/ovidweb.cgi?T=JS&CSC=Y&NEWS=N&PAGE=fulltext&D=med7&AN=18342942	https://dx.doi.org/10.1016/j.ophtha.2008.01.032
Damato, B.; Taktak, A. F. G.	2007	Survival after Treatment of Intraocular Melanoma	Intraocular melanomas tend to occur in Caucasians, with an incidence of approximately six per million per year. Untreated, these tumors tend to make the eye blind and painful. Despite successful treatment of the ocular tumor, about 50% of patients develop metastatic disease, which usually involves the liver and which is usually fatal within a year of the onset of symptoms. Recent cytogenetic stud…	Outcome Prediction in Cancer		27-41	https://www.scopus.com/inward/record.uri?eid=2-s2.0-84882538674&doi=10.1016%2fB978-044452855-1%2f50004-0&partnerID=40&md5=b56950a69b10ef6d4faeaa595e3c1dff
Danciu, I.; Erwin, S.; Agasthya, G.; Janet, T.; McMahon, B.; Tourassi, G.; Justice, A.	2020	Using longitudinal PSA values and machine learning for predicting progression of early stage prostate cancer in veterans	Background: The ability to understand and predict at the time of diagnosis the trajectories of prostate cancer patients is critical for deciding the appropriate treatment plan. Evidence-based approaches for outcome prediction include predictive machine learning algorithms that harness health record data. Method(s): All our analyses used the Veterans Affairs Clinical Data Warehouse (CDW). We inclu…	Journal of Clinical Oncology Conference	38	15		https://ascopubs.org/doi/abs/10.1200/JCO.2020.38.15_suppl.e17554; https://ovidsp.ovid.com/ovidweb.cgi?T=JS&CSC=Y&NEWS=N&PAGE=fulltext&D=emexb&AN=632808022	http://dx.doi.org/10.1200/JCO.2020.38.15_suppl.e17554
Das, N. Banerjee; S.	2020	Prediction Lung Cancer– In Machine Learning Perspective	Past years have experienced increasing mortality rate due to lung cancer and thus it becomes crucial to predict whether the tumor has transformed to cancer or not, if the prediction is made at an early stage then many lives can be saved and accurate prediction also can help the doctors start their treatment. Computed tomography plays a vital role in ensuring the condition of tumor that by checkin…	2020 International Conference on Computer Science, Engineering and Applications (ICCSEA)		2022-01-05	https://doi.org/10.1109/ICCSEA49143.2020.9132913
Davis, K.; Good, Z.; Sarno, J.; Jager, A.; Samusik, N.; Aghaeepour, N.; Simonds, E.; White, L.; Lacayo, N.; Fantl, W.; Fazio, G.; Gaipa, G.; Biondi, A.; Tibshirani, R.; Bendall, S.; Nolan, G.	2018	Single-Cell Developmental Classification of B-Cell Precursor Acute Lymphoblastic Leukemia at Diagnosis Reveals Predictors of Relapse	Background: Despite high rates of initial response to frontline treatment, cancer mortality largely results from treatment failure. Improved insight into cancer cell populations responsible for relapsed disease will lead to better outcomes for patients. Such resistant cells can be rare and not accurately represented in animal models. Hence, their study will require high-throughput single-cell ana…	Experimental Hematology	64 (Supplement)		S33-S34	https://ovidsp.ovid.com/ovidweb.cgi?T=JS&CSC=Y&NEWS=N&PAGE=fulltext&D=emexb&AN=2001027618	http://dx.doi.org/10.1016/j.exphem.2018.06.027
De Laurentiis, M.; Ravdin, P. M.	1994	Survival analysis of censored data: Neural network analysis detection of complex interactions between variables	Neural networks can be used as pattern recognition systems in complex data sets. We are exploring their utility in performing survival analysis to predict time to relapse or death. This technique has the potential to find easily some types of very complex interactions in data that would not be easily recognized by conventional statistical methods. In this paper we demonstrate that there are sever…	Breast Cancer Research and Treatment	32	1	113-118	https://ovidsp.ovid.com/ovidweb.cgi?T=JS&CSC=Y&NEWS=N&PAGE=fulltext&D=emed5&AN=24322254	http://dx.doi.org/10.1007/BF00666212
Delea, T.; Taneja, C.; Sofrygin, O.; Kaura, S.; Gnant, M.	2010	Cost-effectiveness of zoledronic acid plus endocrine therapy in premenopausal women with hormone-responsive early breast cancer	Purpose: The aim of this study was to estimate the cost-effectiveness of adding zoledronic acid 4 mg intravenously every 6 months to endocrine therapy in premenopausal women with hormone receptor-positive early breast cancer from a US health care system perspective. Material(s) and Method(s): A Markov model was developed to predict disease progression, mortality, and costs of breast cancer care f…	Clinical Breast Cancer	10	4	267-274	http://www.journals.elsevier.com/clinical-breast-cancer; https://ovidsp.ovid.com/ovidweb.cgi?T=JS&CSC=Y&NEWS=N&PAGE=fulltext&D=emed11&AN=359354432	http://dx.doi.org/10.3816/CBC.2010.n.034
Denny, E. R. M. Hinz; L. Bastarache; J. C.	2012	A General Purpose Phenotype Algorithm for Venous Thromboembolism Using Billing Codes and Natural Language Processing	Deep venous thrombosis and pulmonary embolism are diseases associated with significant morbidity and mortality. Well described risk factors for venous thromboembolic disease (VTE) include immobility, trauma and genetic hypercoagulabilty states, still many cases have no known associated antecedent risks. Studies to potentially define the missing risk factors preferably identify all cases of VTE. D…	2012 IEEE Second International Conference on Healthcare Informatics, Imaging and Systems Biology		149-149	https://doi.org/10.1109/HISB.2012.74
Depeursinge, A.; Yanagawa, M.; Leung, A. N.; Rubin, D. L.	2015	Predicting adenocarcinoma recurrence using computational texture models of nodule components in lung CT	PURPOSE: To investigate the importance of presurgical computed tomography (CT) intensity and texture information from ground-glass opacities (GGO) and solid nodule components for the prediction of adenocarcinoma recurrence.; METHODS: For this study, 101 patients with surgically resected stage I adenocarcinoma were selected. During the follow-up period, 17 patients had disease recurrence with six …	Med Phys	42	4	2054-63	https://ovidsp.ovid.com/ovidweb.cgi?T=JS&CSC=Y&NEWS=N&PAGE=fulltext&D=med12&AN=25832095	https://dx.doi.org/10.1118/1.4916088
Dieterle, M. G.; Putler, R.; Perry, D. A.; Menon, A.; Abernathy-Close, L.; Perlman, N. S.; Penkevich, A.; Standke, A.; Keidan, M.; Vendrov, K. C.; Bergin, I. L.; Young, V. B.; Rao, K.	2020	Systemic inflammatory mediators are effective biomarkers for predicting adverse outcomes in clostridioides difficile infection	Clostridioides difficile infection (CDI) can result in severe disease and death, with no accurate models that allow for early prediction of adverse outcomes. To address this need, we sought to develop serum-based biomarker models to predict CDI outcomes. We prospectively collected sera ≤48 h after diagnosis of CDI in two cohorts. Biomarkers were measured with a custom multiplex bead array assay. …	mBio	11	3		https://www.scopus.com/inward/record.uri?eid=2-s2.0-85084252899&doi=10.1128%2fmBio.00180-20&partnerID=40&md5=8cbc90a6db60b2f6e9a31b7a49ae55de	10.1128/mBio.00180-20
Dilsizian, M. E.; Siegel, E. L.	2018	Machine Meets Biology: a Primer on Artificial Intelligence in Cardiology and Cardiac Imaging	Purpose of Review: An understanding of the basics concepts of deep learning can be helpful in not only understanding the potential applications of this technique but also in critically reviewing literature in which neural networks are utilized for analysis and modeling. Recent Findings: The term “deep learning” has been applied to a subset of machine learning that utilizes a “neural network” and …	Current Cardiology Reports	20	12		https://www.scopus.com/inward/record.uri?eid=2-s2.0-85055079845&doi=10.1007%2fs11886-018-1074-8&partnerID=40&md5=b03d48c54a03c79c3341321c48d3f549	10.1007/s11886-018-1074-8
Dimitriou, N.; Arandjelovic, O.; Harrison, D. J.; Caie, P. D.	2018	A principled machine learning framework improves accuracy of stage II colorectal cancer prognosis	Accurate prognosis is fundamental in planning an appropriate therapy for cancer patients. Consequent to the heterogeneity of the disease, intra- and inter-pathologist variability, and the inherent limitations of current pathological reporting systems, patient outcome varies considerably within similarly staged patient cohorts. This is particularly true when classifying stage II colorectal cancer …	npj digit	1		52	https://ovidsp.ovid.com/ovidweb.cgi?T=JS&CSC=Y&NEWS=N&PAGE=fulltext&D=prem&AN=31304331	https://dx.doi.org/10.1038/s41746-018-0057-x
Dinalankara, W.; Bravo, H. C.	2015	Gene expression signatures based on variability can robustly predict tumor progression and prognosis	Gene expression signatures are commonly used to create cancer prognosis and diagnosis methods, yet only a small number of them are successfully deployed in the clinic since many fail to replicate performance on subsequent validation. A primary reason for this lack of reproduc-ibility is the fact that these signatures attempt to model the highly variable and unstable genomic behavior of cancer. Ou…	Cancer Informatics	14		71-81	http://www.la-press.com/redirect_file.php?fileId=6543&filename=4883-CIN-Gene-Expression-Signatures-Based-on-Variability-can-Robustly-Predict-T.pdf&fileType=pdf; https://ovidsp.ovid.com/ovidweb.cgi?T=JS&CSC=Y&NEWS=N&PAGE=fulltext&D=emed16&AN=604733844	http://dx.doi.org/10.4137/CIN.S23862
DiRusso, S. M.; Sullivan, T.; Holly, C.; Cuff, S. N.; Savino, J.	2000	An artificial neural network as a model for prediction of survival in trauma patients: Validation for a regional trauma area	Background: To develop and validate an artificial neural network (ANN) for predicting survival of trauma patients based on standard prehospital variables, emergency room admission variables, and Injury Severity Score (ISS) using data derived from a regional area trauma system, and to compare this model with known trauma scoring systems. Patient Population: The study was composed of 10,609 patient…	Journal of Trauma-Injury Infection and Critical Care	49	2	212-220	<Go to ISI>://WOS:000088821100010	10.1097/00005373-200008000-00006
DiSilvestro, P. A.; DiSilvestro, J.; Ball, J. S.; Yip, S.; Schwarzbach, A.; Moxley, K. M.	2020	Analysis of advanced quantitative computed tomography imaging features in predicting the surgical resectability of advanced epithelial ovarian cancer	Background: Ovarian cancer is the fifth leading cause of cancer death in the United States in large part because more than 85% of patients present with metastatic disease. The majority of these are epithelial of high-grade serous (HGSOC) histology where the 5-year overall survival remains poor despite advances in chemotherapy and improved understanding of molecular tumor biology. As a heterogeneo…	Clinical Cancer Research Conference: AACR Special Conference on Advances in Ovarian Cancer Research United States	26	13 SUPPL		https://clincancerres.aacrjournals.org/content/26/13_Supplement/A12; https://ovidsp.ovid.com/ovidweb.cgi?T=JS&CSC=Y&NEWS=N&PAGE=fulltext&D=emexc&AN=633196218	http://dx.doi.org/10.1158/1557-3265.OVCA19-A12
Dlamini, Z.; Francies, F. Z.; Hull, R.; Marima, R.	2020	Artificial intelligence (AI) and big data in cancer and precision oncology	Artificial intelligence (AI) and machine learning have significantly influenced many facets of the healthcare sector. Advancement in technology has paved the way for analysis of big datasets in a cost- and time-effective manner. Clinical oncology and research are reaping the benefits of AI. The burden of cancer is a global phenomenon. Efforts to reduce mortality rates requires early diagnosis for…	Comput Struct Biotechnol J	18		2300-2311	https://ovidsp.ovid.com/ovidweb.cgi?T=JS&CSC=Y&NEWS=N&PAGE=fulltext&D=prem&AN=32994889	https://dx.doi.org/10.1016/j.csbj.2020.08.019
Dolginow, D.; Crisan, A.; Buerki, C.; Ghadessi, M.; Mitra, A. P.; Erho, N.; Vergara, I. A.; Haddad, Z.; Sierocinski, T.; Triche, T. J.; Davicioni, E.	2013	Evaluation of a genomic classifier for improved risk stratification in prostate cancer patients with specific adverse pathologies after surgery	INTRODUCTION AND OBJECTIVES: The presence of adverse pathological features (APFs) such as seminal vesicle invasion (SVI), extra capsular extension (ECE), surgical margins (SM) or Gleason score (GS) >=7, in radical prostatectomy (RP) specimens are considered risk factors for metastatic disease progression. The majority of patients that have APFs post-RP, however, will not develop metaestatic disea…	J Urol	189	4	e914-e915	https://ovidsp.ovid.com/ovidweb.cgi?T=JS&CSC=Y&NEWS=N&PAGE=fulltext&D=emed14&AN=71033169	http://dx.doi.org/10.1016/j.juro.2013.02.2139
Dolgobrodov, S. G.; Moore, P.; Marshall, R.; Bittern, R.; Steele, R. J.; Cuschieri, A.	2007	Artificial neural network: predicted vs observed survival in patients with colonic cancer	PURPOSE: An Internet-web-based artificial neural network has been developed for practicing clinical oncologists and medical researchers as part of an ongoing program designed for the implementation of advanced neural networks for prognostic estimates and eventually for management/treatment decisions in individual patients with colonic cancer.; METHODS: An interdisciplinary team of academic oncolo…	Dis Colon Rectum	50	2	184-91	https://ovidsp.ovid.com/ovidweb.cgi?T=JS&CSC=Y&NEWS=N&PAGE=fulltext&D=med6&AN=17180250
Dominic, D.; Balachandran, K.	2020	Early prediction of lungs cancer by deep learning algorithms from the CT images with LBP features	The early prediction of the any type of cancer can save the lives of many especially if it is lung cancer which is one of the deadly diseases in the world. Thus the early prediction is implemented we can increase life expectancy and bring the mortality level low. Although there are various methods to detect the lung cancer cells by X-ray and CT scans, however the CT images are more preferred. The…	International Journal of Advanced Science and Technology	29	5	3863-3867	https://www.scopus.com/inward/record.uri?eid=2-s2.0-85084219908&partnerID=40&md5=8cb15094fd714beb8b2b5875d74ef74a
Donovan, M. J.; Fernandez, G.; Scott, R.; Zeineh, J.; Koll, G.; Khan, F.; Gladoun, N.; Charytonowicz, E.; Tewari, A.; Cordon-Cardo, C.	2018	Development and validation of a novel automated Gleason grade and molecular profile that define a highly predictive prostate cancer progression algorithmbased test	Background: Postoperative risk assessment remains an important variable in the treatment of prostate cancer. We aimed to develop and validate a tissue-based on-slide prognostic risk model test to identify which patients would benefit most from early intervention. Method(s): Prospectively designed retrospective study utilizing 892 patients, post radical prostatectomy, followed for a median of 8 ye…	Cancer Research Conference: AACR Special Conference: Prostate Cancer: Advances in Basic, Translational, and Clinical Research United States	78	16 Supplement 1		http://cancerres.aacrjournals.org/content/78/16_Supplement/B093; https://ovidsp.ovid.com/ovidweb.cgi?T=JS&CSC=Y&NEWS=N&PAGE=fulltext&D=emed19&AN=623864228	http://dx.doi.org/10.1158/1538-7445.PRCA2017-B093
Dorn, J.; Harbeck, N.; Kates, R.; Magdolen, V.; Grass, L.; Soosaipillai, A.; Schmalfeldt, B.; Diamandis, E. P.; Schmitt, M.	2006	Disease processes may be reflected by correlations among tissue kallikrein proteases but not with proteolytic factors uPA and PAI-1 in primary ovarian carcinoma	In epithelial ovarian cancer, the high mortality rate is usually ascribed to late diagnosis, since these tumors commonly lack early-warning symptoms, but tumor-associated biomarkers useful for prognosis or therapy response prediction are in short supply. However, members of the tissue kallikrein serine protease family, the serine protease uPA and its inhibitor PAI-1, are associated with tumor pro…	Biological Chemistry	387	8	1121-1128	<Go to ISI>://WOS:000240351400015	10.1515/bc.2006.138
Dreizin, D.; Zhou, Y.; Zhang, Y.; Tirada, N.; Yuille, A. L.	2020	Performance of a Deep Learning Algorithm for Automated Segmentation and Quantification of Traumatic Pelvic Hematomas on CT	The volume of pelvic hematoma at CT has been shown to be the strongest independent predictor of major arterial injury requiring angioembolization in trauma victims with pelvic fractures, and also correlates with transfusion requirement and mortality. Measurement of pelvic hematomas (unopacified extraperitoneal blood accumulated from time of injury) using semi-automated seeded region growing is ti…	Journal of Digital Imaging	33	1	243-251	https://www.scopus.com/inward/record.uri?eid=2-s2.0-85067263609&doi=10.1007%2fs10278-019-00207-1&partnerID=40&md5=19d83a40bebcc5d7a97b470d741823af	10.1007/s10278-019-00207-1
Du, X.; Min, J.; Shah, C. P.; Bishnoi, R.; Hogan, W. R.; Lemas, D. J.	2020	Predicting in-hospital mortality of patients with febrile neutropenia using machine learning models	BACKGROUND: Febrile neutropenia (FN) has been associated with high mortality among adults with cancer. Current systems for early detection of inpatient FN mortality are based on scoring indexes that require intensive physicians' subjective evaluation.; OBJECTIVE: In this study, we leveraged machine learning techniques to build a FN mortality risk evaluation tool focused on FN admissions without p…	Int J Med Inf	139		104140	https://ovidsp.ovid.com/ovidweb.cgi?T=JS&CSC=Y&NEWS=N&PAGE=fulltext&D=medl&AN=32325370	https://dx.doi.org/10.1016/j.ijmedinf.2020.104140
Duggento, A.; Aiello, M.; Cavaliere, C.; Cascella, G. L.; Cascella, D.; Conte, G.; Guerrisi, M.; Toschi, N.	2019	An Ad Hoc Random Initialization Deep Neural Network Architecture for Discriminating Malignant Breast Cancer Lesions in Mammographic Images	Breast cancer is one of the most common cancers in women, with more than 1,300,000 cases and 450,000 deaths each year worldwide. In this context, recent studies showed that early breast cancer detection, along with suitable treatment, could significantly reduce breast cancer death rates in the long term. X-ray mammography is still the instrument of choice in breast cancer screening. In this conte…	Contrast Media Mol Imaging	2019		5982834	https://ovidsp.ovid.com/ovidweb.cgi?T=JS&CSC=Y&NEWS=N&PAGE=fulltext&D=medl&AN=31249497	https://dx.doi.org/10.1155/2019/5982834
Dumitru, D.	2009	Prediction of recurrent events in breast cancer using the Naive Bayesian classification	Breast cancer is considered to be the second leading cause of cancer deaths in women today. One of the main problems is to predict recurrent and non-recurrent events, probably more important than the first breast cancer diagnosis. The goal of this paper is to investigate the potential contribution of the Naive Bayesian classification methodology as a reliable support in computer-aided diagnosis o…	Annals of the University of Craiova-Mathematics and Computer Science Series	36	2	92-96	<Go to ISI>://WOS:000435158000013
Duong, C.; Greenawalt, D. M.; Kowalczyk, A.; Ciavarella, M. L.; Raskutti, G.; Murray, W. K.; Phillips, W. A.; Thomas, R. J.	2007	Pretreatment gene expression profiles can be used to predict response to neoadjuvant chemoradiotherapy in esophageal cancer	BACKGROUND: The use of neoadjuvant therapy, in particular chemoradiotherapy (CRT), in the treatment of esophageal cancer (EC) remains controversial. The ability to predict treatment response in an individual EC patient would greatly aid therapeutic planning. Gene expression profiles of EC were measured and relationship to therapeutic response assessed.; METHODS: Tumor biopsy samples taken from 46…	Ann Surg Oncol	14	12	3602-9	https://ovidsp.ovid.com/ovidweb.cgi?T=JS&CSC=Y&NEWS=N&PAGE=fulltext&D=med6&AN=17896157
Durgalakshmi, B.; Vijayakumar, V.	2015	PROGONOSIS AND MODELLING OF BREAST CANCER AND ITS GROWTH NOVEL NAIVE BAYES	Cancer is a crucial disease which kills the people worldwide. To reduce cancer death rate is to detect it earlier. It depends upon the age, blood group, food habits, genetic combination, and heredity. Even though predicting cancer is generally clinical and biological in nature, in general we used some of the computation methods and artificial intelligence to predict breast cancer through images a…	Big Data, Cloud and Computing Challenges	50	551-553	<Go to ISI>://WOS:000358675300083
Durot, C.; Mule, S.; Soyer, P.; Marchal, A.; Grange, F.; Hoeffel, C.	2019	Metastatic melanoma: pretreatment contrast-enhanced CT texture parameters as predictive biomarkers of survival in patients treated with pembrolizumab	Purpose: To determine whether texture analysis features on pretreatment contrast-enhanced computed tomography (CT) images can predict overall survival (OS) and progression-free survival (PFS) in patients with metastatic malignant melanoma (MM) treated with an anti-PD-1 monoclonal antibody, pembrolizumab. Material(s) and Method(s): This institutional-approved retrospective study included 31 patien…	Eur Radiol	29	6	3183-3191	http://www.link.springer.de/link/service/journals/00330/index.htm; https://ovidsp.ovid.com/ovidweb.cgi?T=JS&CSC=Y&NEWS=N&PAGE=fulltext&D=emexa&AN=626013001	http://dx.doi.org/10.1007/s00330-018-5933-x
Dykstra, M. A.; Switzer, N.; Eisner, R.; Tso, V.; Foshaug, R.; Ismond, K.; Fedorak, R.; Wang, H.	2017	Urine metabolomics as a predictor of patient tolerance and response to adjuvant chemotherapy in colorectal cancer	Colorectal cancer is the third leading cause of cancer-associated mortality in the western world. The ability to predict a patient's response to chemotherapy may be of great value for clinicians and patients when planning cancer treatment. The aim of the current study was to develop a urine metabolomics-based biomarker panel to predict adverse events and response to chemotherapy in patients with …	Mol	7	5	767-770	https://ovidsp.ovid.com/ovidweb.cgi?T=JS&CSC=Y&NEWS=N&PAGE=fulltext&D=prem5&AN=29142749	https://dx.doi.org/10.3892/mco.2017.1407
Dykstra, M.; Switzer, N. J.; Eisner, R.; Tso, V.; Foshaug, R. R.; Fedorak, R. N.; Wang, H.	2015	Urine-based metabolomic diagnostic tests predict response to chemotherapy and adverse events in patients with colorectal cance	Background: Colorectal cancer is the third leading cause of cancer-related death in the western world. The ability to predict an individual patient's response to particular chemotherapy regimens would be of great value for clinicians and patients when planning cancer treatment. Urine metabolomics may be that diagnostic tool. It provides a non-invasive snapshot of a patient's state of health by ex…	Gastroenterology	148	4	S354	https://ovidsp.ovid.com/ovidweb.cgi?T=JS&CSC=Y&NEWS=N&PAGE=fulltext&D=emed16&AN=71885554
Edwards, D. F.; Hollingsworth, H.; Zazulia, A. R.; Diringer, M. N.	1999	Artificial neural networks improve the prediction of mortality in intracerebral hemorrhage	BACKGROUND: Artificial neural network (ANN) analysis methods have led to more sensitive diagnosis of myocardial infarction and improved prediction of mortality in breast cancer, prostate cancer, and trauma patients. Prognostic studies have identified early clinical and radiographic predictors of mortality after intracerebral hemorrhage (ICH). To date, published models have not achieved the accura…	Neurology	53	2	351-7	https://ovidsp.ovid.com/ovidweb.cgi?T=JS&CSC=Y&NEWS=N&PAGE=fulltext&D=med4&AN=10430425
EGPRN	2020	General Practice and the Community: Research on health service, quality improvements and training. Selected abstracts from the EGPRN Meeting in Vigo, Spain, 17-20 October 2019 Abstracts	Background: Social isolation, loneliness and anxiety-depressive states are emerging health conditions in the elderly. Research question: To assess whether a 4-month programme of physical activity in a group improves the emotional, social and quality of life situation in a sample of subjects over 64 years old people. Methods: Multi-centre randomized clinical trial of two groups. Study population: …	European Journal of General Practice	26	1	42-50	<Go to ISI>://WOS:000517857100001	10.1080/13814788.2020.1719994
Ehlers, A. P.; Roy, S. B.; Khor, S.; Mandagani, P.; Maria, M.; Alfonso-Cristancho, R.; Flum, D. R.	2017	Improved Risk Prediction Following Surgery Using Machine Learning Algorithms	Background: Machine learning is used to analyze big data, often for the purposes of prediction. Analyzing a patient's healthcare utilization pattern may provide more precise estimates of risk for adverse events (AE) or death. We sought to characterize healthcare utilization prior to surgery using machine learning for the purposes of risk prediction.; Methods: Patients from MarketScan Commercial C…	EGEMS (Wash DC)	5	2	3	https://ovidsp.ovid.com/ovidweb.cgi?T=JS&CSC=Y&NEWS=N&PAGE=fulltext&D=prem5&AN=29881747	https://dx.doi.org/10.13063/2327-9214.1278
El-Fishawy, H. Salem; G. Attiya; N.	2015	Gene expression profiles based Human cancer diseases classification	Cancers are a large family of diseases that involve abnormal cell growth with the potential to spread to other parts of the body. A cancer disease in any of its forms represents a major cause of death worldwide. In cancer diagnosis, classification of different tumor types is of the greatest significance. Accuracy for prediction of various tumor types gives better treatment and minimization of tox…	2015 11th International Computer Engineering Conference (ICENCO)		181-187	https://doi.org/10.1109/ICENCO.2015.7416345
El-Manzalawy, Y.; Hsieh, T. Y.; Shivakumar, M.; Kim, D.; Honavar, V.	2018	Min-redundancy and max-relevance multi-view feature selection for predicting ovarian cancer survival using multi-omics data	BACKGROUND: Large-scale collaborative precision medicine initiatives (e.g., The Cancer Genome Atlas (TCGA)) are yielding rich multi-omics data. Integrative analyses of the resulting multi-omics data, such as somatic mutation, copy number alteration (CNA), DNA methylation, miRNA, gene expression, and protein expression, offer tantalizing possibilities for realizing the promise and potential of pre…	BMC Med Genomics	11	Suppl 3	71	https://ovidsp.ovid.com/ovidweb.cgi?T=JS&CSC=Y&NEWS=N&PAGE=fulltext&D=med15&AN=30255801	https://dx.doi.org/10.1186/s12920-018-0388-0
Elazab, A.; Wang, C.; Gardezi, S. J. S.; Bai, H.; Hu, Q.; Wang, T.; Chang, C.; Lei, B.	2020	GP-GAN: Brain tumor growth prediction using stacked 3D generative adversarial networks from longitudinal MR Images	Brain tumors are one of the major common causes of cancer-related death, worldwide. Growth prediction of these tumors, particularly gliomas which are the most dominant type, can be quite useful to improve treatment planning, quantify tumor aggressiveness, and estimate patients' survival time towards precision medicine. Studying tumor growth prediction basically requires multiple time points of si…	Neural Netw	132		321-332	http://www.elsevier.com/locate/neunet; https://ovidsp.ovid.com/ovidweb.cgi?T=JS&CSC=Y&NEWS=N&PAGE=fulltext&D=emexb&AN=2007893127	http://dx.doi.org/10.1016/j.neunet.2020.09.004
Eleuteri, A.; Damato, B.; Coupland, S. E.; Taktak, A. F. G.	2012	Enhancing survival prognostication in patients with choroidal melanoma by integrating pathologic, clinical and genetic predictors of metastasis	Survival in choroidal melanoma was modelled using accelerated failure time models. We combined pathological, clinical and genetic data, using imputation techniques. Performance was assessed using n-fold cross-validation. Using data from 3653 patients, we generated two models; the first using clinical data only and the second using clinical and laboratory data. The c-index of discrimination was 0.…	International Journal of Biomedical Engineering and Technology	8	1	18-35	<Go to ISI>://WOS:000214217700002	10.1504/ijbet.2012.045355
Elfiky, A. A.; Pany, M. J.; Parikh, R. B.; Obermeyer, Z.	2018	Development and Application of a Machine Learning Approach to Assess Short-term Mortality Risk Among Patients With Cancer Starting Chemotherapy	Importance: Patients with cancer who die soon after starting chemotherapy incur costs of treatment without the benefits. Accurately predicting mortality risk before administering chemotherapy is important, but few patient data-driven tools exist.; Objective: To create and validate a machine learning model that predicts mortality in a general oncology cohort starting new chemotherapy, using only d…	JAMA netw	1	3	e180926	https://ovidsp.ovid.com/ovidweb.cgi?T=JS&CSC=Y&NEWS=N&PAGE=fulltext&D=medc&AN=30646043	https://dx.doi.org/10.1001/jamanetworkopen.2018.0926
Elgamal, M.	2013	AUTOMATIC SKIN CANCER IMAGES CLASSIFICATION	Early detection of skin cancer has the potential to reduce mortality and morbidity. This paper presents two hybrid techniques for the classification of the skin images to predict it if exists. The proposed hybrid techniques consists of three stages, namely, feature extraction, dimensionality reduction, and classification. In the first stage, we have obtained the features related with images using…	International Journal of Advanced Computer Science and Applications	4	3	287-294	<Go to ISI>://WOS:000219143200042
Elhassan, T. A.; Chaudhri, N.; Aldawsari, G.; Alsharif, F.; Alzahrani, H.; Mohamed, S. Y.; Rasheed, W.; Hanbali, A.; Ahmed, S. O.; Shaheen, M.; Alfraih, F.; Hussain, F.; Almohareb, F.; Aljurf, M.	2015	Predicting the odds of Day-100 Treatment Related Mortality using Supervised Machine Learning in Acute and Chronic Myeloid Leukemia patients underwent Allogeneic Stem Cell Transplantation: 1042 cases		Bone Marrow Transplantation	50		5538-5539	<Go to ISI>://WOS:000351632903067
Eltoukhy, M. M.; Farag, A. K.; Abdelwahed, N. M. A.	2016	Fusion of wavelet and morphological features for breast cancer diagnosis in ultrasound images	Cancer remains one of the major concerns of deaths worldwide. Early detection is the key point in reducing the cancer mortality. Automatic systems are needed to assist radiologists in the cancer detection and diagnosis. Hence, there are strong needs for the development of computer aided diagnosis (CAD) systems which have the capability to help radiologists in decision making. The aim of this work…	Current Medical Imaging Reviews	12	4	290-297	http://www.benthamdirect.org/pages/all_b_bypublication.php; https://ovidsp.ovid.com/ovidweb.cgi?T=JS&CSC=Y&NEWS=N&PAGE=fulltext&D=emed17&AN=613301491	http://dx.doi.org/10.2174/157340561204161025213729
Emaus, M. J.; Isgum, I.; van Velzen, S. G. M.; van den Bongard, Hjgd; Gernaat, S. A. M.; Lessmann, N.; Sattler, M. G. A.; Teske, A. J.; Penninkhof, J.; Meijer, H.; Pignol, J. P.; Verkooijen, H. M.; Bragatston study, group	2019	Bragatston study protocol: a multicentre cohort study on automated quantification of cardiovascular calcifications on radiotherapy planning CT scans for cardiovascular risk prediction in patients with breast cancer	INTRODUCTION: Cardiovascular disease (CVD) is an important cause of death in breast cancer survivors. Some breast cancer treatments including anthracyclines, trastuzumab and radiotherapy can increase the risk of CVD, especially for patients with pre-existing CVD risk factors. Early identification of patients at increased CVD risk may allow switching to less cardiotoxic treatments, active surveill…	BMJ Open	9	7	e028752	https://ovidsp.ovid.com/ovidweb.cgi?T=JS&CSC=Y&NEWS=N&PAGE=fulltext&D=medl&AN=31352417	https://dx.doi.org/10.1136/bmjopen-2018-028752
Emblem, K. E.; Due-Tonnessen, P.; Hald, J. K.; Bjornerud, A.; Pinho, M. C.; Scheie, D.; Schad, L. R.; Meling, T. R.; Zoellner, F. G.	2014	Machine learning in preoperative glioma MRI: survival associations by perfusion-based support vector machine outperforms traditional MRI	PURPOSE: To retrospectively evaluate the performance of an automatic support vector machine (SVM) routine in combination with perfusion-based dynamic susceptibility contrast magnetic resonance imaging (DSC-MRI) for preoperative survival associations in patients with gliomas and compare our results to traditional MRI.; MATERIALS AND METHODS: The study was approved by the Ethics Committee and infor…	J Magn Reson Imaging	40	1	47-54	https://ovidsp.ovid.com/ovidweb.cgi?T=JS&CSC=Y&NEWS=N&PAGE=fulltext&D=med11&AN=24753371	https://dx.doi.org/10.1002/jmri.24390
Engwegen, J. Y. M. N.; Depla, A. C. T. M.; Smits, M. E.; Cats, A.; Tuynman, H.; van Heukelem, H. A.; Snel, P.; Meuleman, W.; Wessels, L. F.; Schellens, J. H. M.; Beijnen, J. H.	2008	Detection of colorectal cancer by serum and tissue protein profiling: A prospective study in a population at risk	Colorectal cancer (CRC) is the second most common cause of canccer-related death in Europe and its prognosis is largely dependent on stage at diagnosis. Currently, there are no suitable tumour markers for early detection of CRC. In a retrospective study we previously found discriminative CRC serum protein profiles with surface enhanced laser desorption ionisation - time of flight mass spectrometr…	Biomarker Insights	2008	3	375-385	http://la-press.com/redirect_file.php?fileId=1231&filename=BMI-3-Engwegen-et-al&fileType=pdf; https://ovidsp.ovid.com/ovidweb.cgi?T=JS&CSC=Y&NEWS=N&PAGE=fulltext&D=emed10&AN=352203125
Enshaei, A.; Robson, C. N.; Edmondson, R. J.	2015	Artificial Intelligence Systems as Prognostic and Predictive Tools in Ovarian Cancer	BACKGROUND: The ability to provide accurate prognostic and predictive information to patients is becoming increasingly important as clinicians enter an era of personalized medicine. For a disease as heterogeneous as epithelial ovarian cancer, conventional algorithms become too complex for routine clinical use. This study therefore investigated the potential for an artificial intelligence model to…	Ann Surg Oncol	22	12	3970-5	https://ovidsp.ovid.com/ovidweb.cgi?T=JS&CSC=Y&NEWS=N&PAGE=fulltext&D=med12&AN=25752894	https://dx.doi.org/10.1245/s10434-015-4475-6
Ergoren, M. C.	2020	Fuzzy logic approaches in precise and protective medicine	Integration of artificial intelligence (AI) approaches such as machine learning and fuzzy logic transforms big data into clinically actionable knowledge and becoming the foundation of precision medicine. Since uncertainty is the inseparable nature of medicine, fuzzy logic methods have been used as one of the best methods to decrease this ambiguity. Heterogenous disease breast cancer, is the cause…	Gazi Medical Journal	31 (2)		P3	http://medicaljournal.gazi.edu.tr./index.php/GMJ/article/view/2391/2110; https://ovidsp.ovid.com/ovidweb.cgi?T=JS&CSC=Y&NEWS=N&PAGE=fulltext&D=emexb&AN=631449172
Erho, N.; Crisan, A.; Vergara, I. A.; Mitra, A. P.; Ghadessi, M.; Buerki, C.; Bergstralh, E. J.; Kollmeyer, T.; Fink, S.; Haddad, Z.; Zimmermann, B.; Sierocinski, T.; Ballman, K. V.; Triche, T. J.; Black, P. C.; Karnes, R. J.; Klee, G.; Davicioni, E.; Jenkins, R. B.	2013	Discovery and Validation of a Prostate Cancer Genomic Classifier that Predicts Early Metastasis Following Radical Prostatectomy	Purpose: Clinicopathologic features and biochemical recurrence are sensitive, but not specific, predictors of metastatic disease and lethal prostate cancer. We hypothesize that a genomic expression signature detected in the primary tumor represents true biological potential of aggressive disease and provides improved prediction of early prostate cancer metastasis. Method(s): A nested case-control…	PLoS ONE	8	6		http://www.plosone.org/article/fetchObject.action?uri=info%3Adoi%2F10.1371%2Fjournal.pone.0066855&representation=PDF; https://ovidsp.ovid.com/ovidweb.cgi?T=JS&CSC=Y&NEWS=N&PAGE=fulltext&D=emed14&AN=369200170	http://dx.doi.org/10.1371/journal.pone.0066855
Espelund, U.; Renehan, A. G.; Cold, S.; Oxvig, C.; Lancashire, L.; Su, Z.; Flyvbjerg, A.; Frystyk, J.	2018	Prognostic relevance and performance characteristics of serum IGFBP-2 and PAPP-A in women with breast cancer: a long-term Danish cohort study	Measurement of circulating insulin-like growth factors (IGFs), in particular IGF-binding protein (IGFBP)-2, at the time of diagnosis, is independently prognostic in many cancers, but its clinical performance against other routinely determined prognosticators has not been examined. We measured IGF-I, IGF-II, pro-IGF-II, IGF bioactivity, IGFBP-2, -3, and pregnancy-associated plasma protein A (PAPP-…	Cancer Med	7	6	2391-2404	https://ovidsp.ovid.com/ovidweb.cgi?T=JS&CSC=Y&NEWS=N&PAGE=fulltext&D=medc&AN=29722920	https://dx.doi.org/10.1002/cam4.1504
Eulenburg, C.; Mahner, S.; Woelber, L.; Wegscheider, K.	2015	A systematic model specification procedure for an illness-death model without recovery	Multi-state models are a flexible tool for analyzing complex time-to-event problems with multiple endpoints. Compared to the Cox regression model with a single endpoint or a summarizing composite endpoint, they can provide a more detailed insight into the disease process. Furthermore, prognosis can be improved by including information from intermediate events occurring during the course of the di…	PLoS ONE	10	4		http://www.plosone.org/article/fetchObject.action?uri=info:doi/10.1371/journal.pone.0123489&representation=PDF; https://ovidsp.ovid.com/ovidweb.cgi?T=JS&CSC=Y&NEWS=N&PAGE=fulltext&D=emed16&AN=604107937	http://dx.doi.org/10.1371/journal.pone.0123489
F, A.; C, S.; L, A.	2020	Supervised Algorithms of Machine Learning for the Prediction of Cervical Cancer	Background: Compared to other genital cancers, cervical cancer is the most prevalent and the main cause of mortality in females in third-world countries, affected by different factors, including smoking, poor nutritional status, immune-deficiency, long-term use of contraceptives and so on.; Objective: The present study was conducted to predict cervical cancer and identify its important predictors…	J	10	4	513-522	https://ovidsp.ovid.com/ovidweb.cgi?T=JS&CSC=Y&NEWS=N&PAGE=fulltext&D=prem&AN=32802799	https://dx.doi.org/10.31661/jbpe.v0i0.1912-1027
Fan, H.; Guo, Z.; Wang, C.	2015	Combinations of gene ontology and pathway characterize and predict prognosis genes for recurrence of gastric cancer after surgery	Gastric cancer (GC) is the second leading cause of death from cancer globally. The most common cause of GC is the infection of Helicobacter pylori, but ~11% of cases are caused by genetic factors. However, recurrences occur in approximately one-third of stage II GC patients, even if they are treated with adjuvant chemotherapy or chemoradiotherapy. This is potentially due to expression variation o…	DNA Cell Biol	34	9	579-87	https://ovidsp.ovid.com/ovidweb.cgi?T=JS&CSC=Y&NEWS=N&PAGE=fulltext&D=med12&AN=26154702	https://dx.doi.org/10.1089/dna.2015.2923
Fan, J. Zheng; D. Lin; Z. Gao; S. Wang; M. He; J.	2020	Deep Learning Assisted Efficient AdaBoost Algorithm for Breast Cancer Detection and Early Diagnosis	Breast cancer is one of the most dangerous diseases and the second largest cause of female cancer death. Breast cancer starts when malignant, cancerous lumps start to grow from the breast cells. Self-tests and Periodic clinical checks help to early diagnosis and thereby improve the survival chances significantly. The breast cancer classification is a medical method that provides researchers and s…	IEEE Access	8		96946-96954	https://doi.org/10.1109/ACCESS.2020.2993536	10.1109/ACCESS.2020.2993536
Fan, Q.; Hu, J. J.; Wu, Q.; Ma, J.	2018	The application of data mining technology in predicting the survival period of bladder cancer patients	Objectives: It was reported that in 1996, there were 52,900 patients with bladder cancer in the United States and 11,700 people died of the disease. In the United States today, 2017, bladder cancer accounts for 5% of all cancers and 79,030 of patients with bladder cancer, and 16,870 cases are predicted to be unable to survive. According to the World Health Organization Statistics Centre, the male…	Basic and Clinical Pharmacology and Toxicology	122 (Supplement 1)		13	https://ovidsp.ovid.com/ovidweb.cgi?T=JS&CSC=Y&NEWS=N&PAGE=fulltext&D=emed19&AN=621288440	http://dx.doi.org/10.1111/%28ISSN%291742-7843
Fauziati, Y. E. Kurniawati; A. E. Permanasari; S.	2016	Comparative study on data mining classification methods for cervical cancer prediction using pap smear results	The number of woman with cervical cancer in Indonesia is getting higher. Indonesia becomes the country with the highest number of women with cervical cancer in the world. Cervical cancer became the highest cause of cancer deaths in women globally. There has been a lot of research using data mining techniques with variety of different data mining models that can be used for analyzing cervical canc…	2016 1st International Conference on Biomedical Engineering (IBIOMED)		2022-01-05	https://doi.org/10.1109/IBIOMED.2016.7869827
Feng, F. Y.; Sandler, H. M.; Huang, H. C.; Simko, J.; Davicioni, E.; Nguyen, P. L.; Efstathiou, J. A.; Dicker, A. P.; Dignam, J. J.; Seiferheld, W.; Lukka, H.; Bahary, J. P.; Pisansky, T. M.; Hall, W. A.; Shah, A. I.; Pugh, S. L.; Pollack, A.; Spratt, D. E.; Shipley, W. U.; Tran, P. T.	2020	Transcriptome profiling of NRG Oncology/RTOG 9601: Validation of a prognostic genomic classifier in salvage radiotherapy prostate cancer patients from a prospective randomized trial	Background: Decipher is a genomic classifier (GC) that estimates risk of prostate cancer (PCa) distant metastases (DM) post-radical prostatectomy (RP). Herein, we validate the GC within the context of a randomized phase 3 trial. Method(s): RP specimens from patients on the NRG/RTOG 9601 phase 3 placebo-controlled randomized trial of salvage radiotherapy (sRT) +/-2 years of bicalutamide (NCT000028…	Journal of Clinical Oncology Conference	38	6 Supplement		https://ascopubs.org/doi/abs/10.1200/JCO.2020.38.6_suppl.276; https://ovidsp.ovid.com/ovidweb.cgi?T=JS&CSC=Y&NEWS=N&PAGE=fulltext&D=emexb&AN=631169644	http://dx.doi.org/10.1200/JCO.2020.38.6_suppl.276
Feng, P. H.; Chen, T. T.; Lin, Y. T.; Chiang, S. Y.; Lo, C. M.	2018	Classification of lung cancer subtypes based on autofluorescence bronchoscopic pattern recognition: A preliminary study	BACKGROUND AND OBJECTIVES: Lung cancer is the leading cause of cancer deaths worldwide. With current use of autofluorescent bronchoscopic imaging to detect early lung cancer and limitations of pathologic examinations, a computer-aided diagnosis (CAD) system based on autofluorescent bronchoscopy was proposed to distinguish different pathological cancer types to achieve objective and consistent dia…	Comput Methods Programs Biomed	163		33-38	https://ovidsp.ovid.com/ovidweb.cgi?T=JS&CSC=Y&NEWS=N&PAGE=fulltext&D=med15&AN=30119855	https://dx.doi.org/10.1016/j.cmpb.2018.05.016
Ferreira Junior, J. R.; Koenigkam-Santos, M.; Cipriano, F. E. G.; Fabro, A. T.; Azevedo-Marques, P. M.	2018	Radiomics-based features for pattern recognition of lung cancer histopathology and metastases	BACKGROUND AND OBJECTIVES: lung cancer is the leading cause of cancer-related deaths in the world, and its poor prognosis varies markedly according to tumor staging. Computed tomography (CT) is the imaging modality of choice for lung cancer evaluation, being used for diagnosis and clinical staging. Besides tumor stage, other features, like histopathological subtype, can also add prognostic inform…	Comput Methods Programs Biomed	159		23-30	https://ovidsp.ovid.com/ovidweb.cgi?T=JS&CSC=Y&NEWS=N&PAGE=fulltext&D=med15&AN=29650315	https://dx.doi.org/10.1016/j.cmpb.2018.02.015
Filho, A. O. C.; Silva, A. C.; de Paiva, A. C.; Nunes, R. A.; Gattass, M.	2017	3D shape analysis to reduce false positives for lung nodule detection systems	Using images from the Image Database Consortium and Image Database Resource Initiative (LIDC-IDRI), we developed a methodology for classifying lung nodules. The proposed methodology uses image processing and pattern recognition techniques. To classify volumes of interest into nodules and non-nodules, we used shape measurements only, analyzing their shape using shape diagrams, proportion measureme…	Med Biol Eng Comput	55	8	1199-1213	https://ovidsp.ovid.com/ovidweb.cgi?T=JS&CSC=Y&NEWS=N&PAGE=fulltext&D=med14&AN=27752930	https://dx.doi.org/10.1007/s11517-016-1582-x
Findlay, J. M.; Gillies, R. S.; Sgromo, B.; Marshall, R. E. K.; Middleton, M. R.; Maynard, N. D.	2014	Individual Risk Modelling for Esophagectomy: A Systematic Review	A number of models have been applied to predict outcomes from esophagectomy. This systematic review aimed to compare their clinical credibility, methodological quality and performance. A systematic review of the PubMed, EMBASE and Cochrane databases was performed in October 2012. Model and study quality were appraised using the framework of Minne et al. Twenty studies were included in total; thes…	J Gastrointest Surg	18	8	1532-1542	<Go to ISI>://WOS:000339420600022	10.1007/s11605-014-2524-2
Fiorino, C.; Guckemberger, M.; Schwarz, M.; van der Heide, U. A.; Heijmen, B.	2020	Technology-driven research for radiotherapy innovation	Technology has a pivotal role in the continuous development of radiotherapy. The long road toward modern 'high-tech' radiation oncology has been studded with discoveries and technological innovations that resulted from the interaction of various disciplines. In the last decades, a dramatic technology-driven revolution has hugely improved the capability of accurately and safely delivering complex-…	Mol Oncol	14	7	1500-1513	https://ovidsp.ovid.com/ovidweb.cgi?T=JS&CSC=Y&NEWS=N&PAGE=fulltext&D=prem&AN=32124546	https://dx.doi.org/10.1002/1878-0261.12659
Firat, F.; Arslan, A. K.; Colak, C.; Harputluoglu, H.	2016	Estimation of risk factors associated with colorectal cancer: an application of knowledge discovery in databases	Colorectal cancer is one of the first reasons for death due to cancer in the world. The goal of this study is to predict important risk factors of colorectal cancer (CRC) by knowledge discovery in databases (KDD) methods. This study comprised a retrospective CRC data of patients who had been diagnosed with colorectal cancer. The selected records between 1 January 2010 and 1 March 2014 were collec…	Kuwait Journal of Science	43	2	151-161	<Go to ISI>://WOS:000376131300011
Folkert, M. R.; Setton, J.; Apte, A. P.; Grkovski, M.; Young, R. J.; Schoder, H.; Thorstad, W. L.; Lee, N. Y.; Deasy, J. O.; Oh, J. H.	2017	Predictive modeling of outcomes following definitive chemoradiotherapy for oropharyngeal cancer based on FDG-PET image characteristics	In this study, we investigate the use of imaging feature-based outcomes research ('radiomics') combined with machine learning techniques to develop robust predictive models for the risk of all-cause mortality (ACM), local failure (LF), and distant metastasis (DM) following definitive chemoradiation therapy (CRT). One hundred seventy four patients with stage III-IV oropharyngeal cancer (OC) treate…	Phys Med Biol	62	13	5327-5343	https://ovidsp.ovid.com/ovidweb.cgi?T=JS&CSC=Y&NEWS=N&PAGE=fulltext&D=med14&AN=28604368	https://dx.doi.org/10.1088/1361-6560/aa73cc
Fontana, A.; Copetti, M.; Di Gangi, I. M.; Mazza, T.; Tavano, F.; Gioffreda, D.; Mattivi, F.; Andriulli, A.; Vrhovsek, U.; Pazienza, V.	2016	Development of a metabolites risk score for one-year mortality risk prediction in pancreatic adenocarcinoma patients	Purpose: Survival among patients with adenocarcinoma pancreatic cancer (PDCA) is highly variable, which ranges from 0% to 20% at 5 years. Such a wide range is due to tumor size and stage, as well other patients' characteristics. We analyzed alterations in the metabolomic profile, of PDCA patients, which are potentially predictive of patient's one-year mortality. Experimental design: A targeted me…	Oncotarget	7	8	8968-8978	http://www.impactjournals.com/oncotarget/index.php?journal=oncotarget&page=article&op=download&path%5B%5D=7108&path%5B%5D=20237; https://ovidsp.ovid.com/ovidweb.cgi?T=JS&CSC=Y&NEWS=N&PAGE=fulltext&D=emed17&AN=609269676	http://dx.doi.org/10.18632/oncotarget.7108
Foroushani, H. M.; Hamzehloo, A.; Kumar, A.; Chen, Y. S.; Heitsch, L.; Slowik, A.; Strbian, D.; Lee, J. M.; Marcus, D. S.; Dhar, R.		Quantitative Serial CT Imaging-Derived Features Improve Prediction of Malignant Cerebral Edema after Ischemic Stroke	Introduction Malignant cerebral edema develops in a small subset of patients with hemispheric strokes, precipitating deterioration and death if decompressive hemicraniectomy (DHC) is not performed in a timely manner. Predicting which stroke patients will develop malignant edema is imprecise based on clinical data alone. Head computed tomography (CT) imaging is often performed at baseline and 24-h…	Neurocritical Care				<Go to ISI>://WOS:000555665400001	10.1007/s12028-020-01056-5
Forsberg, J. A.; Sjoberg, D.; Chen, Q. R.; Vickers, A.; Healey, J. H.	2013	Treating metastatic disease: Which survival model is best suited for the clinic? Tumor	Background: To avoid complications associated with under- or overtreatment of patients with skeletal metastases, doctors need accurate survival estimates. Unfortunately, prognostic models for patients with skeletal metastases of the extremities are lacking, and physician-based estimates are generally inaccurate. Questions/purposes: We developed three types of prognostic models and compared them u…	Clinical Orthopaedics and Related Research	471	3	843-850	https://www.scopus.com/inward/record.uri?eid=2-s2.0-84875768747&doi=10.1007%2fs11999-012-2577-z&partnerID=40&md5=9f72bbc0daa1f568fd0e0a703bc9bda9	10.1007/s11999-012-2577-z
Fraser, D. D.; Cepinskas, G.; Slessarev, M.; Martin, C.; Daley, M.; Miller, M. R.; O'Gorman, D. B.; Gill, S. E.; Patterson, E. K.; Dos Santos, C. C.	2020	Inflammation Profiling of Critically Ill Coronavirus Disease 2019 Patients	Objectives: Coronavirus disease 2019 is caused by severe acute respiratory syndrome-coronavirus-2 infection to which there is no community immunity. Patients admitted to ICUs have high mortality, with only supportive therapies available. Our aim was to profile plasma inflammatory analytes to help understand the host response to coronavirus disease 2019.; Design: Daily blood inflammation profiling…	Crit	2	6	e0144	https://ovidsp.ovid.com/ovidweb.cgi?T=JS&CSC=Y&NEWS=N&PAGE=fulltext&D=prem&AN=32696007	https://dx.doi.org/10.1097/CCE.0000000000000144
Fresard, M. E.; Erices, R.; Bravo, M. L.; Cuello, M.; Owen, G. I.; Ibanez, C.; Rodriguez-Fernandez, M.	2020	Multi-Objective Optimization for Personalized Prediction of Venous Thromboembolism in Ovarian Cancer Patients	Thrombotic events are one of the leading causes of mortality and morbidity related to cancer, with ovarian cancer having one of the highest incidence rates. The need to prevent these events through the prescription of adequate schemes of antithrombotic prophylaxis has motivated the development of models that aid the identification of patients at higher risk of thrombotic events with lethal conseq…	IEEE j	24	5	1500-1508	https://ovidsp.ovid.com/ovidweb.cgi?T=JS&CSC=Y&NEWS=N&PAGE=fulltext&D=prem&AN=31562113	https://dx.doi.org/10.1109/JBHI.2019.2943499
Frias-Gomez, J.; Peremiquel-Trillas, P.; Alemany, L.; Ameijide, A.; Marcos-Gragera, R.; Ponce, J.; Brunet, J.; Matias-Guiu, X.; Galceran, J.; Izquierdo, A.; Borras, J. M.; Costas, L.; Cleries, R.	2021	Predicting the rising incidence and mortality of endometrial cancers among women aged 65-74 years in Catalonia	Endometrial cancer is currently one of the most common gynecological cancers. Reported incidence rates vary in Spain depending on the region. We estimated what the incidence and mortality of endometrial cancers in Catalonia will be by 2030 and compared the predictions with data from 2010. Bayesian autoregressive age-period-cohort models were employed to predict incidence and mortality rates for 2…	Maturitas	144		2022-11-15	http://www.elsevier.com/locate/maturitas; https://ovidsp.ovid.com/ovidweb.cgi?T=JS&CSC=Y&NEWS=N&PAGE=fulltext&D=emexb&AN=2007984834	http://dx.doi.org/10.1016/j.maturitas.2020.09.006
Friedel, G.; Fritz, P.; Goletz, S.; Kristen, R.; Brinkmann, F.; Dierkesmann, R.; Schwab, M.; Ott, G.; Dippon, J.; Alscher, M. D.	2013	Postoperative survival of lung cancer patients: Are there predictors beyond TNM?	Background/Aim: We report on survival data of 595 patients with stage I-III lung cancer with respect to TNM classification. Material(s) and Method(s): We constructed a basic model consisting of stage and grade, and assessed the improvement of survival prediction after adding comorbidity data, spirometric data, clinical and laboratory parameters. Result(s): Body mass index (BMI) and presence of a …	Anticancer Research	33	4	1609-1620	http://ar.iiarjournals.org/content/33/4/1609.full.pdf+html; https://ovidsp.ovid.com/ovidweb.cgi?T=JS&CSC=Y&NEWS=N&PAGE=fulltext&D=emed14&AN=368803253
Fritz, B. A.; Cui, Z.; Zhang, M.; He, Y.; Chen, Y.; Kronzer, A.; Ben Abdallah, A.; King, C. R.; Avidan, M. S.	2019	Deep-learning model for predicting 30-day postoperative mortality	Background: Postoperative mortality occurs in 1–2% of patients undergoing major inpatient surgery. The currently available prediction tools using summaries of intraoperative data are limited by their inability to reflect shifting risk associated with intraoperative physiological perturbations. We sought to compare similar benchmarks to a deep-learning algorithm predicting postoperative 30-day mor…	British Journal of Anaesthesia	123	5	688-695	https://www.scopus.com/inward/record.uri?eid=2-s2.0-85072378707&doi=10.1016%2fj.bja.2019.07.025&partnerID=40&md5=d57b90564727b9c114cbe46bb94c7860	10.1016/j.bja.2019.07.025
Fu, B.; Liu, P.; Lin, J.; Deng, L.; Hu, K. J.; Zheng, H.	2019	Predicting Invasive Disease-Free Survival for Early Stage Breast Cancer Patients Using Follow-Up Clinical Data	Objective: Chinese women are seriously threatened by breast cancer with high morbidity and mortality. The lack of robust prognosis models results in difficulty for doctors to prepare an appropriate treatment plan that may prolong patient survival time. An alternative prognosis model framework to predict invasive disease-free survival (iDFS) for early stage breast cancer patients, called MP4Ei, is…	Ieee Transactions on Biomedical Engineering	66	7	2053-2064	<Go to ISI>://WOS:000473175400022	10.1109/tbme.2018.2882867
Galadima, H.; Adunlin, G.; Blando, J.; Lawali, M.	2020	Pcn50 Machine Learning Modeling and Exposure Assessment of Environmental Toxicants on Colorectal Cancer Mortality	Objectives: To generate an optimal predictive model combining environmental toxicants and known individual and contextual predictors contributing to colorectal cancer (CRC) mortality using a machine-learning framework (ML). Method(s): Five conventional supervised ML models were used to develop optimal combinations of individual and contextual covariates with environmental exposures variables. The…	Value in Health	23 (Supplement 1)		S31	https://ovidsp.ovid.com/ovidweb.cgi?T=JS&CSC=Y&NEWS=N&PAGE=fulltext&D=emexb&AN=2005868914	http://dx.doi.org/10.1016/j.jval.2020.04.1554
Gallardo-Gomez, M.; Moran, S.; Paez de la Cadena, M.; Martinez-Zorzano, V. S.; Rodriguez-Berrocal, F. J.; Rodriguez-Girondo, M.; Esteller, M.; Cubiella, J.; Bujanda, L.; Castells, A.; Balaguer, F.; Jover, R.; De Chiara, L.	2018	A new approach to epigenome-wide discovery of non-invasive methylation biomarkers for colorectal cancer screening in circulating cell-free DNA using pooled samples	Background: Colorectal cancer is the fourth cause of cancer-related deaths worldwide, though detection at early stages associates with good prognosis. Thus, there is a clear demand for novel non-invasive tests for the early detection of colorectal cancer and premalignant advanced adenomas, to be used in population-wide screening programs. Aberrant DNA methylation detected in liquid biopsies, such…	Clin Epigenetics	10		53	https://ovidsp.ovid.com/ovidweb.cgi?T=JS&CSC=Y&NEWS=N&PAGE=fulltext&D=med15&AN=29686738	https://dx.doi.org/10.1186/s13148-018-0487-y
Gao, Y.; Cai, G. Y.; Fang, W.; Li, H. Y.; Wang, S. Y.; Chen, L. X.; Yu, Y.; Liu, D.; Xu, S.; Cui, P. F.; Zeng, S. Q.; Feng, X. X.; Yu, R. D.; Wang, Y.; Yuan, Y.; Jiao, X. F.; Chi, J. H.; Liu, J. H.; Li, R. Y.; Zheng, X.; Song, C. Y.; Jin, N.; Gong, W. J.; Liu, X. Y.; Huang, L.; Tian, X.; Li, L.; Xing, H.; Ma, D.; Li, C. R.; Ye, F.; Gao, Q. L.	2020	Machine learning based early warning system enables accurate mortality risk prediction for COVID-19	Soaring cases of coronavirus disease (COVID-19) are pummeling the global health system. Overwhelmed health facilities have endeavored to mitigate the pandemic, but mortality of COVID-19 continues to increase. Here, we present a mortality risk prediction model for COVID-19 (MRPMC) that uses patients' clinical data on admission to stratify patients by mortality risk, which enables prediction of phy…	Nat Commun	11	1		<Go to ISI>://WOS:000578460200009	10.1038/s41467-020-18684-2
Ge, G.; Wong, G. W.	2008	Classification of premalignant pancreatic cancer mass-spectrometry data using decision tree ensembles	BACKGROUND: Pancreatic cancer is the fourth leading cause of cancer death in the United States. Consequently, identification of clinically relevant biomarkers for the early detection of this cancer type is urgently needed. In recent years, proteomics profiling techniques combined with various data analysis methods have been successfully used to gain critical insights into processes and mechanisms…	BMC Bioinformatics	9		275	https://ovidsp.ovid.com/ovidweb.cgi?T=JS&CSC=Y&NEWS=N&PAGE=fulltext&D=med7&AN=18547427	https://dx.doi.org/10.1186/1471-2105-9-275
Geary, B.; Walker, M. J.; Snow, J. T.; Lee, D. C. H.; Pernemalm, M.; Maleki-Dizaji, S.; Azadbakht, N.; Apostolidou, S.; Barnes, J.; Krysiak, P.; Shah, R.; Booton, R.; Dive, C.; Crosbie, P. A.; Whetton, A. D.	2019	Identification of a Biomarker Panel for Early Detection of Lung Cancer Patients	Lung cancer is the most common cause of cancer-related mortality worldwide, characterized by late clinical presentation (49-53% of patients are diagnosed at stage IV) and consequently poor outcomes. One challenge in identifying biomarkers of early disease is the collection of samples from patients prior to symptomatic presentation. We used blood collected during surgical resection of lung tumors …	J Proteome Res	18	9	3369-3382	https://ovidsp.ovid.com/ovidweb.cgi?T=JS&CSC=Y&NEWS=N&PAGE=fulltext&D=medl&AN=31408348	https://dx.doi.org/10.1021/acs.jproteome.9b00287
Geetha, P.; Sivaram, A. J.; Jayakumar, R.; Gopi Mohan, C.	2016	Integration of in silico modeling, prediction by binding energy and experimental approach to study the amorphous chitin nanocarriers for cancer drug delivery	In silico modeling of the polymer-drug nanocarriers have now days became a powerful virtual screening tool for the optimization of new drug delivery systems. The interactions between amorphous chitin nanoparticles (AC-NPs) with three different types of anti-cancer drugs such as curcumin, docetaxel and 5-flurouracil were studied by integration of computational and experimental techniques. The drug…	Carbohydrate polymers	142		240-249	https://ovidsp.ovid.com/ovidweb.cgi?T=JS&CSC=Y&NEWS=N&PAGE=fulltext&D=emed17&AN=616256112	http://dx.doi.org/10.1016/j.carbpol.2016.01.059
Gendoo, D. M. A.; Smirnov, P.; Lupien, M.; Haibe-Kains, B.	2015	Personalized diagnosis of medulloblastoma subtypes across patients and model systems	Molecular subtyping is instrumental towards selection of model systems for fundamental research in tumor pathogenesis, and clinical patient assessment. Medulloblastoma (MB) is a highly heterogeneous, malignant brain tumor that is the most common cause of cancer-related deaths in children. Current MB classification schemes require large sample sizes, and standard reference samples, for subtype pre…	Genomics	106	2	96-106	http://www.elsevier.com/inca/publications/store/6/2/2/8/3/8/index.htt; https://ovidsp.ovid.com/ovidweb.cgi?T=JS&CSC=Y&NEWS=N&PAGE=fulltext&D=emed16&AN=604473277	http://dx.doi.org/10.1016/j.ygeno.2015.05.002
Gershenwald, J. E.; Nelson, K. C.	2017	Skin Cancer: Have melanoma and skin cancer finally met their match?		Nature Reviews Clinical Oncology	14	5	267-268	http://www.nature.com/nrclinonc/archive/index.html; https://ovidsp.ovid.com/ovidweb.cgi?T=JS&CSC=Y&NEWS=N&PAGE=fulltext&D=emed18&AN=615508934	http://dx.doi.org/10.1038/nrclinonc.2017.55
Ghantasala, S.; Gollapalli, K.; Epari, S.; Moiyadi, A.; Srivastava, S.	2020	Glioma tumor proteomics: clinically useful protein biomarkers and future perspectives	Introduction: Despite being rare cancers, gliomas account for a significant number of cancer-related deaths. Identification and treatment of these tumors at an early stage would greatly improve the therapeutic outcomes. There is an urgent need for diagnostic and prognostic markers, which can identify disease early and discriminate the subtypes of these tumors thereby improving the existing treatm…	Expert Review of Proteomics	17	3	221-232	https://www.tandfonline.com/loi/ieru20?open=9&year=2012&repitition=0#vol_9_2012; https://ovidsp.ovid.com/ovidweb.cgi?T=JS&CSC=Y&NEWS=N&PAGE=fulltext&D=emexb&AN=2004307511	http://dx.doi.org/10.1080/14789450.2020.1731310
Gil-Gil, M. J.; Martinez-Garcia, M.; Sierra, A.; Conesa, G.; Del Barco, S.; Gonzalez-Jimenez, S.; Villa, S.	2014	Breast cancer brain metastases: A review of the literature and a current multidisciplinary management guideline	Breast cancer represents the second most frequent etiology of brain metastasis (BM). It is estimated that 10-30 % of patients with breast cancer are diagnosed with BM. Breast cancer BM are increasing due to the aging population, detection of subclinical disease, and better control of systemic disease. BM is a major cause of morbidity and mortality affecting neurocognition, speech, coordination, b…	Clinical and Translational Oncology	16	5	436-446	http://www.springer.com/medicine/oncology/journal/12094; https://ovidsp.ovid.com/ovidweb.cgi?T=JS&CSC=Y&NEWS=N&PAGE=fulltext&D=emed15&AN=52886817	http://dx.doi.org/10.1007/s12094-013-1110-5
Gillies, R. Paul; L. Hall; D. Goldgof; M. Schabath; R.	2018	Predicting Nodule Malignancy using a CNN Ensemble Approach	Lung cancer is the leading cause of cancer-related deaths globally, which makes early detection and diagnosis a high priority. Computed tomography (CT) is the method of choice for early detection and diagnosis of lung cancer. Radiomics features extracted from CT-detected lung nodules provide a good platform for early detection, diagnosis, and prognosis. In particular when using low dose CT for lu…	2018 International Joint Conference on Neural Networks (IJCNN)		2022-01-08	https://doi.org/10.1109/IJCNN.2018.8489345
Gillies, R. Paul; S. H. Hawkins; L. O. Hall; D. B. Goldgof; R. J.	2016	Combining deep neural network and traditional image features to improve survival prediction accuracy for lung cancer patients from diagnostic CT	Lung cancer is caused by abnormal and uncontrolled growth of cells in the lungs and the mortality rate of lung cancer is the highest among all types of cancer. It can be identified and treated with the help of computed tomography (CT) images. For an automated classifier, identifying good features from an image is a key concern. Deep feature extraction using pre-trained convolutional neural networ…	2016 IEEE International Conference on Systems, Man, and Cybernetics (SMC)		002570-002575	https://doi.org/10.1109/SMC.2016.7844626
Ginsburg, S. B.; Rusu, M.; Kurhanewicz, J.; Madabhushi, A.	2014	Computer extracted texture features on T2w MRI to predict biochemical recurrence following radiation therapy for prostate cancer	In this study we explore the ability of a novel machine learning approach, in conjunction with computer-extracted features describing prostate cancer morphology on pre-treatment MRI, to predict whether a patient will develop biochemical recurrence within ten years of radiation therapy. Biochemical recurrence, which is characterized by a rise in serum prostate-specific antigen (PSA) of at least 2 …	Medical Imaging 2014: Computer-Aided Diagnosis	9035		https://www.scopus.com/inward/record.uri?eid=2-s2.0-84902105409&doi=10.1117%2f12.2043937&partnerID=40&md5=26631042a818fbcdca515371bbffdb87
Giordano, A.; Giuliano, M.; De Laurentiis, M.; Eleuteri, A.; Iorio, F.; Tagliaferri, R.; Hortobagyi, G. N.; Pusztai, L.; De Placido, S.; Hess, K.; Cristofanilli, M.; Reuben, J. M.	2011	Artificial neural network analysis of circulating tumor cells in metastatic breast cancer patients	A cut-off of 5 circulating tumor cells (CTCs) per 7.5 ml of blood in metastatic breast cancer (MBC) patients is highly predictive of outcome. We analyzed the relationship between CTCs as a continuous variable and overall survival in immunohistochemically defined primary tumor molecular subtypes using an artificial neural network (ANN) prognostic tool to determine the shape of the relationship bet…	Breast Cancer Research and Treatment	129	2	451-458	https://www.scopus.com/inward/record.uri?eid=2-s2.0-80052632043&doi=10.1007%2fs10549-011-1645-5&partnerID=40&md5=8e3399d26f5a4c3b8413d33ed680c882	10.1007/s10549-011-1645-5
Gligorijevic, T.; Sevarac, Z.; Milovanovic, B.; Dajic, V.; Zdravkovic, M.; Hinic, S.; Arsic, M.; Aleksic, M.	2017	Follow-Up and Risk Assessment in Patients with Myocardial Infarction Using Artificial Neural Networks	Artificial neural networks (ANNs) are machine learning technique, inspired by the principles found in biological neurons. This technique has been used for prediction and classification problems in many areas of medical signal processing. The aim of this paper was to identify individuals with high risk of death after acute myocardial infarction using ANN. A training dataset for ANN was 1705 consec…	Complexity				<Go to ISI>://WOS:000410742500001	10.1155/2017/8953083
Go, H.; Kang, M. J.; Kim, P. J.; Lee, J. L.; Park, J. Y.; Park, J. M.; Ro, J. Y.; Cho, Y. M.	2019	Development of Response Classifier for Vascular Endothelial Growth Factor Receptor (VEGFR)-Tyrosine Kinase Inhibitor (TKI) in Metastatic Renal Cell Carcinoma	Vascular endothelial growth factor receptor (VEGFR)-targeted therapy improved the outcome of metastatic renal cell carcinoma (mRCC) patients. However, a prediction of the response to VEGFR-tyrosine kinase inhibitor (TKI) remains to be elucidated. We aimed to develop a classifier for VEGFR-TKI responsiveness in mRCC patients. Among 101 mRCC patients, ones with complete response, partial response, …	Pathol Oncol Res	25	1	51-58	https://ovidsp.ovid.com/ovidweb.cgi?T=JS&CSC=Y&NEWS=N&PAGE=fulltext&D=med16&AN=28963640	https://dx.doi.org/10.1007/s12253-017-0323-2
Gong, I. Y.; Fox, N. S.; Huang, V.; Boutros, P. C.	2018	Prediction of early breast cancer patient survival using ensembles of hypoxia signatures	Background: Biomarkers are a key component of precision medicine. However, full clinical integration of biomarkers has been met with challenges, partly attributed to analytical difficulties. It has been shown that biomarker reproducibility is susceptible to data preprocessing approaches. Here, we systematically evaluated machine-learning ensembles of preprocessing methods as a general strategy to…	PLoS ONE	13	9		https://journals.plos.org/plosone/article/file?id=10.1371/journal.pone.0204123&type=printable; https://ovidsp.ovid.com/ovidweb.cgi?T=JS&CSC=Y&NEWS=N&PAGE=fulltext&D=emed19&AN=623869962	http://dx.doi.org/10.1371/journal.pone.0204123
Gonzalez, G.; Ash, S. Y.; Vegas-Sanchez-Ferrero, G.; Onieva, J. O.; Rahaghi, F. N.; Ross, J. C.; Diaz, A.; Estepar, R. S. J.; Washko, G. R.; Copdgene,; Eclipse Investigator	2018	Disease Staging and Prognosis in Smokers Using Deep Learning in Chest Computed Tomography	Rationale: Deep learning is a powerful tool that may allow for improved outcome prediction. Objectives: To determine if deep learning, specifically convolutional neural network (CNN) analysis, could detect and stage chronic obstructive pulmonary disease (COPD) and predict acute respiratory disease (ARD) events and mortality in smokers. Methods: A CNN was trained using computed tomography scans fr…	American Journal of Respiratory and Critical Care Medicine	197	2	193-203	<Go to ISI>://WOS:000422820200012	10.1164/rccm.201705-0860OC
Gope, V. Rege; S. Nayak; H. Muniganti; D.	2019	Machine Learning-based Multi-resolution Algorithm for Inverse Electromagnetic solution towards Breast Cancer Detection	Studies on breast cancer statistics worldwide indicate the necessity of early detection for improved mortality rates. Radio-Frequency (RF) based 3D imaging provides a low-cost, non-invasive, non-ionizing alternative to present day early diagnostic procedures. In RF imaging, the measured field data from an antenna array is used to predict malignant tissues in the breast profile through reconstruct…	2019 IEEE MTT-S International Microwave and RF Conference (IMARC)		2022-01-05	https://doi.org/10.1109/IMaRC45935.2019.9118758
Gorodeski, E. Z.; Ishwaran, H.; Kogalur, U. B.; Blackstone, E. H.; Hsich, E.; Zhang, Z. M.; Vitolins, M. Z.; Manson, J. E.; Curb, J. D.; Martin, L. W.; Prineas, R. J.; Lauer, M. S.	2011	Use of hundreds of electrocardiographic biomarkers for prediction of mortality in postmenopausal women: the Women's Health Initiative	BACKGROUND- Simultaneous contribution of hundreds of electrocardiographic (ECG) biomarkers to prediction of long-term mortality in postmenopausal women with clinically normal resting ECGs is unknown. METHODS AND RESULTS- We analyzed ECGs and all-cause mortality in 33 144 women enrolled in the Women's Health Initiative trials who were without baseline cardiovascular disease or cancer and had norma…	Circ Cardiovasc Qual Outcomes	4	5	521-32	https://ovidsp.ovid.com/ovidweb.cgi?T=JS&CSC=Y&NEWS=N&PAGE=fulltext&D=med8&AN=21862719	https://dx.doi.org/10.1161/CIRCOUTCOMES.110.959023
Gorunescu, F. Gorunescu; M. Gorunescu; E. El-Darzi; S.	2008	A statistical evaluation of neural computing approaches to predict recurrent events in breast cancer	Breast cancer is considered to be the second leading cause of cancer deaths in women today. Sometimes, breast cancer can return after primary treatment. A medical diagnosis of recurrent cancer is often more challenging task than the initial one. In this paper we investigate the potential contribution of intelligent neural networks as a useful tool to support health professionals in diagnosing suc…	2008 4th International IEEE Conference Intelligent Systems	2	11-38-11-43	https://doi.org/10.1109/IS.2008.4670506
Green, W. J. F.; Ball, G.; Hulman, G.; Johnson, C.; Van Schalwyk, G.; Ratan, H. L.; Soria, D.; Garibaldi, J. M.; Parkinson, R.; Hulman, J.; Rees, R.; Powe, D. G.	2016	KI67 and DLX2 predict increased risk of metastasis formation in prostate cancer-a targeted molecular approach	Background: There remains a need to identify and validate biomarkers for predicting prostate cancer (CaP) outcomes using robust and routinely available pathology techniques to identify men at most risk of premature death due to prostate cancer. Previous immunohistochemical studies suggest the proliferation marker Ki67 might be a predictor of survival, independently of PSA and Gleason score. We pe…	Br J Cancer	115	2	236-242	<Go to ISI>://WOS:000380380300012	10.1038/bjc.2016.169
Gu, J.; Zhao, Z.; Zeng, Z.; Wang, Y.; Qiu, Z.; Veeravalli, B.; Poh Goh, B. K.; Kunnath Bonney, G.; Madhavan, K.; Ying, C. W.; Kheng Choon, L.; Hua, T. C.; Chow, P. K. H.	2020	Multi-Phase Cross-modal Learning for Noninvasive Gene Mutation Prediction in Hepatocellular Carcinoma	Hepatocellular carcinoma (HCC) is the most common type of primary liver cancer and the fourth most common cause of cancer-related death worldwide. Understanding the underlying gene mutations in HCC provides great prognostic value for treatment planning and targeted therapy. Radiogenomics has revealed an association between non-invasive imaging features and molecular genomics. However, imaging fea…	Annu Int Conf IEEE Eng Med Biol Soc	2020		5814-5817	https://ovidsp.ovid.com/ovidweb.cgi?T=JS&CSC=Y&NEWS=N&PAGE=fulltext&D=medc&AN=33019296	https://dx.doi.org/10.1109/EMBC44109.2020.9176677
Gulsecen, B. Bektaş; İ E. Emre; E. Kartal; S.	2018	Classification of Mammography Images by Machine Learning Techniques	Early diagnosis and accurate treatment is crucial in increasing the survival rate of diseases that can result in death, such as breast cancer. Therefore, there is a greater need for artificial intelligence systems that will help doctors make decisions in health care, especially in fatal diseases. Because these systems are not affected by human nature factors such as distraction, stress etc. so th…	2018 3rd International Conference on Computer Science and Engineering (UBMK)		580-585	https://doi.org/10.1109/UBMK.2018.8566380
Gunawan, M. A. S. A. Husaini; M. H. Habaebi; S. A. Hameed; M. R. Islam; T. S.	2020	A Systematic Review of Breast Cancer Detection Using Thermography and Neural Networks	Breast cancer plays a significant role in affecting female mortality. Researchers are actively seeking to develop early detection methods of breast cancer. Several technologies contributed to the reduction in mortality rate from this disease, but early detection contributes most to preventing disease spread, breast amputation and death. Thermography is a promising technology for early diagnosis w…	IEEE Access			2022-01-01	https://doi.org/10.1109/ACCESS.2020.3038817	10.1109/ACCESS.2020.3038817
Guo, A.; Zhang, K.; Foraker, R.	2019	Coronary heart disease and mortality following a breast cancer diagnosis	Background: Coronary heart disease (CHD) is a leading cause of death for breast cancer survivors. While cardiotoxic breast cancer treatments are linked with cardiovascular injury and an increased risk of CHD, current risk prediction models for CHD do not consider the effect of cancer treatments and likely underestimate CHD and mortality risk in this population. Method(s): We conducted support vec…	Circulation Conference: American Heart Association's Epidemiology and Prevention/Lifestyle and Cardiometabolic Health	139	Supplement 1		https://ovidsp.ovid.com/ovidweb.cgi?T=JS&CSC=Y&NEWS=N&PAGE=fulltext&D=emexa&AN=627463829	http://dx.doi.org/10.1161/circ.139.suppl_1.P369
Guo, H.; Kruger, U.; Wang, G.; Kalra, M. K.; Yan, P.	2020	Knowledge-Based Analysis for Mortality Prediction From CT Images	Low-Dose CT (LDCT) can significantly improve the accuracy of lung cancer diagnosis and thus reduce cancer deaths compared to chest X-ray. The lung cancer risk population is also at high risk of other deadly diseases, for instance, cardiovascular diseases. Therefore, predicting the all-cause mortality risks of this population is of great importance. This paper introduces a knowledge-based analytic…	IEEE j	24	2	457-464	https://ovidsp.ovid.com/ovidweb.cgi?T=JS&CSC=Y&NEWS=N&PAGE=fulltext&D=prem4&AN=31603807	https://dx.doi.org/10.1109/JBHI.2019.2946066
Guo, H.; Kruger, M.; Wang, G.; Kalra, M. K.; Yan, P.	2020	Multi-task learning for mortality prediction in LDCT images	Low-dose CT (LDCT) has been commonly used for lung cancer screening and it is much desirable to computerize the image analysis for risk evaluation to reduce healthcare disparities. While informative structural image features can be extracted from medical images using state-of-the-art deep neural networks, other quantitative clinical measurements can also contribute to the overall assessment but a…	Medical Imaging 2020: Computer-Aided Diagnosis	11314		https://www.scopus.com/inward/record.uri?eid=2-s2.0-85085487383&doi=10.1117%2f12.2549387&partnerID=40&md5=34a0a2dd86d0c4f410ac817df82cea76
Guo, H. T.; Kruger, M.; Wang, G.; Kalra, M. K.; Yan, P. K.	2020	Multi-task Learning for Mortality Prediction in LDCT Images	Low-dose CT (LDCT) has been commonly used for lung cancer screening and it is much desirable to computerize the image analysis for risk evaluation to reduce healthcare disparities. While informative structural image features can be extracted from medical images using state-of-the-art deep neural networks, other quantitative clinical measurements can also contribute to the overall assessment but a…	Medical Imaging 2020: Computer-Aided Diagnosis	11314		<Go to ISI>://WOS:000582673400076
Guo, L.; Wang, Z.; Du, Y.; Mao, J.; Zhang, J.; Yu, Z.; Guo, J.; Zhao, J.; Zhou, H.; Wang, H.; Gu, Y.; Li, Y.	2020	Random-forest algorithm based biomarkers in predicting prognosis in the patients with hepatocellular carcinoma	Background: Hepatocellular carcinoma (HCC) one of the most common digestive system tumors, threatens the tens of thousands of people with high morbidity and mortality world widely. The purpose of our study was to investigate the related genes of HCC and discover their potential abilities to predict the prognosis of the patients.; Methods: We obtained RNA sequencing data of HCC from The Cancer Gen…	Cancer cell int	20		251	https://ovidsp.ovid.com/ovidweb.cgi?T=JS&CSC=Y&NEWS=N&PAGE=fulltext&D=prem&AN=32565735	https://dx.doi.org/10.1186/s12935-020-01274-z
Gupta, M. Gupta; B.	2018	An Ensemble Model for Breast Cancer Prediction Using Sequential Least Squares Programming Method (SLSQP)	Cancer is a collection of diseases which is obsessed by uncontrolled growth of cells in the body to produce abnormal cells. Breast cancer is the most common cancer among women. In cancer, abnormal cells spread in other body part that is advance stage of cancer; at this stage survival rate is very low. So, Cancer detection at early stage is highly required to reduce the mortality rate. Here, Morta…	2018 Eleventh International Conference on Contemporary Computing (IC3)		2022-01-03	https://doi.org/10.1109/IC3.2018.8530572
Gupta, S.; Misra, G.; Pant, M. C.; Seth, P. K.	2012	Targeting the epidermal growth factor receptor: Exploring the potential of novel inhibitor N-(3-Ethynylphenyl)-6, 7-bis (2-methoxyethoxy) quinolin-4-amine using docking and molecular dynamics simulation	Head and neck squamous cell carcinoma (HNSCC) is a major cause of cancer related death. The epidermal growth factor receptor (EGFR) pathway is over expressed in HNSCC. EGFR regulates the HNSCC by inducing signalling events responsible for regulating key tumorigenic processes such as proliferation, inhibition of apoptosis, cell adhesion/motility, growth and survival. Present study evaluates the po…	Protein and Peptide Letters	19	9	955-968	https://ovidsp.ovid.com/ovidweb.cgi?T=JS&CSC=Y&NEWS=N&PAGE=fulltext&D=emed13&AN=365571613	http://dx.doi.org/10.2174/092986612802084456
H. Brawijaya; S. Widodo; Samudi	2018	Improving The Accuracy Of Neural Network Technique with Genetic Algorithm for Cervical Cancer Prediction	New cases of cervical cancer in Indonesia more than 13,700 and nearly 7500 deaths caused by this cancer in 2008. Cervical cancer ranked third disease experienced by women around the world and ranked fourth cause of cancer deaths. In 2008, there were 529,800 women diagnosed with cervical cancer and 275,100 of them died from the disease. In this research, we tested the model using neural network wi…	2018 6th International Conference on Cyber and IT Service Management (CITSM)		2022-01-07	https://doi.org/10.1109/CITSM.2018.8674298
Ha, R.; Chang, P.; Karcich, J.; Mutasa, S.; Van Sant, E. P.; Connolly, E.; Chin, C.; Taback, B.; Liu, M. Z.; Jambawalikar, S.	2018	Predicting Post Neoadjuvant Axillary Response Using a Novel Convolutional Neural Network Algorithm	OBJECTIVES: In the postneoadjuvant chemotherapy (NAC) setting, conventional radiographic complete response (rCR) is a poor predictor of pathologic complete response (pCR) of the axilla. We developed a convolutional neural network (CNN) algorithm to better predict post-NAC axillary response using a breast MRI dataset.; METHODS: An institutional review board-approved retrospective study from Januar…	Ann Surg Oncol	25	10	3037-3043	https://ovidsp.ovid.com/ovidweb.cgi?T=JS&CSC=Y&NEWS=N&PAGE=fulltext&D=med15&AN=29978368	https://dx.doi.org/10.1245/s10434-018-6613-4
Ha, Y. S.; Kang, D. I.; Kim, J. H.; Joung, J. Y.; Yu, J.; Parihar, J. S.; Salmasi, A. H.; Horie, S.; Kim, W. J.; Yi Kim, I.	2014	Favorable risk factors in patients with positive surgical margin after robot-assisted radical prostatectomy	INTRODUCTION: Positive surgical margin (PSM) has classically been associated with biochemical recurrence (BCR) following radical prostatectomy (RP) and immediate adjuvant radiotherapy has been advocated based on two large randomized prospective clinical studies. However, a significant percentage of patients with PSM never experience BCR. This study evaluated factors potentially affecting risk of …	Can J Urol	21	3	7290-7	https://ovidsp.ovid.com/ovidweb.cgi?T=JS&CSC=Y&NEWS=N&PAGE=fulltext&D=med11&AN=24978359
Habashy, H. O.; Powe, D. G.; Glaab, E.; Ball, G.; Spiteri, I.; Krasnogor, N.; Garibaldi, J. M.; Rakha, E. A.; Green, A. R.; Caldas, C.; Ellis, I. O.	2011	RERG (Ras-like, oestrogen-regulated, growth-inhibitor) expression in breast cancer: a marker of ER-positive luminal-like subtype	Global gene expression profiling studies have classified breast cancer into a number of distinct biological and molecular classes with clinical relevance. The heterogeneous luminal group, which is largely characterised by oestrogen receptor (ER) expression, appears to contain distinct subgroups with differing behaviour. In this study, we analysed 47,293 gene transcripts in 128 invasive breast car…	Breast Cancer Res Treat	128	2	315-26	https://ovidsp.ovid.com/ovidweb.cgi?T=JS&CSC=Y&NEWS=N&PAGE=fulltext&D=med8&AN=20697807	https://dx.doi.org/10.1007/s10549-010-1073-y
Hajirasouliha, M. Jannesari; M. Habibzadeh; H. Aboulkheyr; P. Khosravi; O. Elemento; M. Totonchi; I.	2018	Breast Cancer Histopathological Image Classification: A Deep Learning Approach	Breast cancer remains the most common type of cancer and the leading cause of cancer-induced mortality among women with 2.4 million new cases diagnosed and 523,000 deaths per year. Historically, a diagnosis has been initially performed using clinical screening followed by histopathological analysis. Automated classification of cancers using histopathological images is a challenging task of accura…	2018 IEEE International Conference on Bioinformatics and Biomedicine (BIBM)		2405-2412	https://doi.org/10.1109/BIBM.2018.8621307
Halonen, K. I.; Leppaniemi, A. K.; Lundin, J. E.; Puolakkainen, P. A.; Kemppainen, E. A.; Haapiainen, R. K.	2003	Predicting fatal outcome in the early phase of severe acute pancreatitis by using novel prognostic models	Background/Aims: Survival in acute pancreatitis and particularly in severe acute and necrotizing pancreatitis is a combination of therapy-associated and patient-related factors. There are only few relevant methods for predicting fatal outcome in acute pancreatitis. Scores such as Ranson, Imrie, Blarney, and APACHE II are practical in assessing the severity of the disease, but are not sufficiently…	Pancreatology	3	4	309-315	<Go to ISI>://WOS:000184685800006	10.1159/000071769
Hameed, Z.; Zahia, S.; Garcia-Zapirain, B.; Javier Aguirre, J.; Maria Vanegas, A.	2020	Breast Cancer Histopathology Image Classification Using an Ensemble of Deep Learning Models	Breast cancer is one of the major public health issues and is considered a leading cause of cancer-related deaths among women worldwide. Its early diagnosis can effectively help in increasing the chances of survival rate. To this end, biopsy is usually followed as a gold standard approach in which tissues are collected for microscopic analysis. However, the histopathological analysis of breast ca…	Sensors (Basel)	20	16	5	https://ovidsp.ovid.com/ovidweb.cgi?T=JS&CSC=Y&NEWS=N&PAGE=fulltext&D=prem4&AN=32764398	https://dx.doi.org/10.3390/s20164373
Han, B.; Wang, H.; Cheng, C.; Zhang, X.; Yang, W.; Qian, F.; Dong, X.	2017	Identify lung adenocarcinoma in situ among pulmonary micro-nodules through blood gene expression profiles	Background: The national lung cancer screening test (NLST) confirmed: low dose CT screening could reduce lung cancer mortality. However, the high false-positive rates of LDCT screening, especially the difficulty of diagnosis of micro-nodules with size less than 10 mm highlight the need of complementary biomarkers to discriminate micro-nodular lung cancer from benign pulmonary diseases. Method(s):…	Journal of Thoracic Oncology	12 (1 Supplement 1)		S319	https://ovidsp.ovid.com/ovidweb.cgi?T=JS&CSC=Y&NEWS=N&PAGE=fulltext&D=emed18&AN=615339082
Han, F.; Huang, D. S.; Zhu, Z. H.; Rong, T. H.	2006	The forecast of the postoperative survival time of patients suffered from non-small cell lung cancer based on PCA and extreme learning machine	In this paper, a new effective model is proposed to forecast how long the postoperative patients suffered from non-small cell lung cancer will survive. The new effective model which is based on the extreme learning machine (ELM) and principal component analysis (PCA) can forecast successfully the postoperative patients' survival time. The new model obtains better prediction accuracy and faster co…	Int J Neural Syst	16	1	39-46	https://ovidsp.ovid.com/ovidweb.cgi?T=JS&CSC=Y&NEWS=N&PAGE=fulltext&D=med6&AN=16496437
Hanai, T.; Yatabe, Y.; Nakayama, Y.; Takahashi, T.; Honda, H.; Mitsudomi, T.; Kobayashi, T.	2003	Prognostic models in patients with non-small-cell lung cancer using artificial neural networks in comparison with logistic regression	It is difficult to precisely predict the outcome of each individual patient with non-small-cell lung cancer (NSCLC) by using conventional statistical methods and ordinary clinico-pathological variables. We applied artificial neural networks (ANN) for this purpose. We constructed a prognostic model for 125 NSCLC patients with 17 potential input variables, including 12 clinico-pathological variable…	Cancer Sci	94	5	473-7	https://ovidsp.ovid.com/ovidweb.cgi?T=JS&CSC=Y&NEWS=N&PAGE=fulltext&D=med5&AN=12824896
Hands, J. R.; Clemens, G.; Stables, R.; Ashton, K.; Brodbelt, A.; Davis, C.; Dawson, T. P.; Jenkinson, M. D.; Lea, R. W.; Walker, C.; Baker, M. J.	2016	Brain tumour differentiation: rapid stratified serum diagnostics via attenuated total reflection Fourier-transform infrared spectroscopy	The ability to diagnose cancer rapidly with high sensitivity and specificity is essential to exploit advances in new treatments to lead significant reductions in mortality and morbidity. Current cancer diagnostic tests observing tissue architecture and specific protein expression for specific cancers suffer from inter-observer variability, poor detection rates and occur when the patient is sympto…	J Neurooncol	127	3	463-72	https://ovidsp.ovid.com/ovidweb.cgi?T=JS&CSC=Y&NEWS=N&PAGE=fulltext&D=med13&AN=26874961	https://dx.doi.org/10.1007/s11060-016-2060-x
Hanson, H. A.; Martin, C.; O'Neil, B.; Leiser, C. L.; Mayer, E. N.; Smith, K. R.; Lowrance, W. T.	2019	The Relative Importance of Race Compared to Health Care and Social Factors in Predicting Prostate Cancer Mortality: A Random Forest Approach	PURPOSE: There is a differential in prostate cancer mortality between black and white men. Advances in precision medicine have shifted the research focus toward underlying genetic differences. However, nonbiological factors may have a large role in these observed disparities. Therefore, we sought to measure the relative importance of race compared to health care and social factors on prostate can…	J Urol	202	6	1209-1216	https://ovidsp.ovid.com/ovidweb.cgi?T=JS&CSC=Y&NEWS=N&PAGE=fulltext&D=medc&AN=31246547	https://dx.doi.org/10.1097/JU.0000000000000416
Hasnain, Z.; Mason, J.; Gill, K.; Miranda, G.; Gill, I. S.; Kuhn, P.; Newton, P. K.	2019	Machine learning models for predicting post-cystectomy recurrence and survival in bladder cancer patients	Currently in patients with bladder cancer, various clinical evaluations (imaging, operative findings at transurethral resection and radical cystectomy, pathology) are collectively used to determine disease status and prognosis, and recommend neoadjuvant, definitive and adjuvant treatments. We analyze the predictive power of these measurements in forecasting two key long-term outcomes following ra…	PLoS ONE	14	2	e0210976	https://ovidsp.ovid.com/ovidweb.cgi?T=JS&CSC=Y&NEWS=N&PAGE=fulltext&D=medc&AN=30785915	https://dx.doi.org/10.1371/journal.pone.0210976
Hassanpour, L. Harrington; A. Suriawinata; T. MacKenzie; S.	2018	Application of machine learning on colonoscopy screening records for predicting colorectal polyp recurrence	Colorectal cancer is the second leading cause of cancer-related deaths in the United States. Colorectal cancer risk can be effectively managed through early detection and removal of precancerous lesions, known as colorectal polyps, with routine colonoscopy screening. The current guidelines for colonoscopy screening and surveillance do not consider detailed clinical information and polyp character…	2018 IEEE International Conference on Bioinformatics and Biomedicine (BIBM)		993-998	https://doi.org/10.1109/BIBM.2018.8621455
Havrilesky, L. J.; Sanders, G. D.; Kulasingam, S.; Chino, J. P.; Berchuck, A.; Marks, J. R.; Myers, E. R.	2011	Development of an ovarian cancer screening decision model that incorporates disease heterogeneity	Background: Pathologic and genetic data suggest that epithelial ovarian cancer may consist of indolent and aggressive phenotypes. The objective of the current study was to estimate the impact of a 2-phenotype paradigm of epithelial ovarian cancer on the mortality reduction achievable using available screening technologies. Method(s): The authors modified a Markov model of ovarian cancer natural h…	Cancer	117	3	545-553	https://ovidsp.ovid.com/ovidweb.cgi?T=JS&CSC=Y&NEWS=N&PAGE=fulltext&D=emed12&AN=361169696	http://dx.doi.org/10.1002/cncr.25624
Hawkins, S.; Wang, H.; Liu, Y.; Stringfield, O.; Li, Q.; Balagurunathan, Y.; Goldgof, D.; Schabath, M. B.; Hall, L.; Gillies, R.	2016	Predicting malignant nodules from screening CT	Lung cancer is the leading cause of cancer-related death in the US and worldwide. Hence, improvements in diagnosis at an early, potentially curable stage would have a major impact on human health. The National Lung Screening Trial (NLST) recently showed that low-dose computed tomography (CT) provided a 20% relative reduction in lung cancer mortality compared to standard chest radiography (CXR)1. …	Molecular Imaging and Biology	18 (2 Supplement)		S684	https://ovidsp.ovid.com/ovidweb.cgi?T=JS&CSC=Y&NEWS=N&PAGE=fulltext&D=emed17&AN=613981119	http://dx.doi.org/10.1007/s11307-016-1031-0
Haznadar, M.; Cai, Q.; Krausz, K. W.; Bowman, E. D.; Blot, W. J.; Gonzalez, F. J.; Harris, C. C.	2015	Lung cancer metabolomics identifies metabolites as robust risk biomarkers	Lung cancer is a major health burden on the general population, as it will kill 160,000 people annually in the US, making it the number one cause of cancer related deaths. The prognosis for lung cancer is still very poor, with fewer than 15% of patients surviving 5 years after primary diagnosis, indicating the enormous necessity to search for biomarkers for early lung cancer detection when amenab…	Cancer Research Conference: 106th Annual Meeting of the American Association for Cancer Research, AACR	75	15 SUPPL. 1		http://cancerres.aacrjournals.org/content/75/15_Supplement/935.abstract?sid=f840a1a3-5f8b-41a8-978a-cc8ac3854cfc; https://ovidsp.ovid.com/ovidweb.cgi?T=JS&CSC=Y&NEWS=N&PAGE=fulltext&D=emed16&AN=72191521	http://dx.doi.org/10.1158/1538-7445.AM2015-935
Haznadar, M.; Krausz, K. W.; Diehl, C. M.; Bowman, E. D.; Budhu, A. S.; Chaisaingmongkol, J.; Rabibhadana, S.; Forgues, M.; Oike, T.; Ruchirawat, M.; Gonzalez, F. J.; Wang, X. W.; Harris, C. C.	2017	Urinary metabolites are diagnostic biomarkers of liver cancer	Liver cancer is third leading cause of cancer-related deaths worldwide. A tremendous burden of this disease is evident in that there is an estimated rise in liver cancer incidence from 39,239 in 2016 to 95,374 by 2020. This bleak statistic serves as a motivation to search for early diagnosis biomarkers, especially considering that the 5-year relative survival rate for people with localized diseas…	Cancer Research Conference: American Association for Cancer Research Annual Meeting	77	13 Supplement 1		http://cancerres.aacrjournals.org/content/77/13_Supplement/2500; https://ovidsp.ovid.com/ovidweb.cgi?T=JS&CSC=Y&NEWS=N&PAGE=fulltext&D=emed18&AN=618564574	http://dx.doi.org/10.1158/1538-7445.AM2017-2500
He, T.; Guo, J. X.; Chen, N.; Xu, X. Y.; Wang, Z. H.; Fu, K. Y.; Liu, L. X.; Yi, Z.	2020	MediMLP: Using Grad-CAM to Extract Crucial Variables for Lung Cancer Postoperative Complication Prediction	Lung cancer postoperative complication prediction (PCP) is significant for decreasing the perioperative mortality rate after lung cancer surgery. In this paper we concentrate on two PCP tasks: (1) the binary classification for predicting whether a patient will have postoperative complications; and (2) the three-class multi-label classification for predicting which postoperative complication a pat…	Ieee Journal of Biomedical and Health Informatics	24	6	1762-1771	<Go to ISI>://WOS:000542956600023	10.1109/jbhi.2019.2949601
He, X. Shen; Y. Yi; Y. Wang; X. Chen; J. Yang; T.	2014	A novel approach to breast cancer-related disease genes discovered through variation of density modularity	Breast cancer is a leading cause of cancer-related deaths in women worldwide. Discovery of breast cancer-related disease genes is becoming very important to researcher and opens a new way to investigate pathogenic mechanism of breast cancer. Many studies have shown that the availability of human genome-wide protein-protein interactions (PPI) provides us with new opportunity for discovering diseas…	2014 IEEE International Conference on Bioinformatics and Biomedicine (BIBM)		22-27	https://doi.org/10.1109/BIBM.2014.6999277
Helal, N.; Sarwat, E.	2012	Applications of Machine learning in Prediction of Breast Cancer Incidence and Mortality	Breast cancer is one of the leading causes of cancer deaths for the female population in both developed and developing countries. In this work we have used the baseline descriptive data about the incidence (new cancer cases) of in situ breast cancer among Wisconsin females. The documented data were from the most recent 12-years period for which data are available. Wiscons in cancer incidence and …	Arab Journal of Nuclear Sciences and Applications	45	4	193-200	<Go to ISI>://WOS:000422539800020
Hillyer, S. P.; Autorino, R.; Spana, G.; Guillotreau, J.; Stein, R. J.; Haber, G. P.; Kaouk, J. H.	2012	Perioperative outcomes of robotic-assisted partial nephrectomy in elderly patients: a matched-cohort study	OBJECTIVE: To compare elderly patients undergoing robotic assisted partial nephrectomy (RAPN) with a match cohort of younger patients. Investigating the benefits of minimally invasive RAPN including faster convalescence and decreased postoperative narcotic use make this an attractive option in patients with advanced age and numerous comorbidities.; METHODS: A retrospective review of 250 consecuti…	Urology	79	5	1063-7	https://ovidsp.ovid.com/ovidweb.cgi?T=JS&CSC=Y&NEWS=N&PAGE=fulltext&D=med9&AN=22546384	https://dx.doi.org/10.1016/j.urology.2011.12.056
Hippisley-Cox, J.; Coupland, C.	2015	Development and validation of risk prediction algorithms to estimate future risk of common cancers in men and women: Prospective cohort study	Objective: To derive and validate a set of clinical risk prediction algorithm to estimate the 10-year risk of 11 common cancers. Design(s): Prospective open cohort study using routinely collected data from 753 QResearch general practices in England. We used 565 practices to develop the scores and 188 for validation. Subjects: 4.96 million patients aged 25-84 years in the derivation cohort; 1.64 m…	BMJ Open	5	3		http://bmjopen.bmj.com/content/5/3/e007825.full.pdf+html; https://ovidsp.ovid.com/ovidweb.cgi?T=JS&CSC=Y&NEWS=N&PAGE=fulltext&D=emed16&AN=603571753	http://dx.doi.org/10.1136/bmjopen-2015-007825
Hoang, T. C. Pham; G. S. Tran; T. P. Nghiem; A. Doucet; C. M. Luong; V.	2019	A Comparative Study for Classification of Skin Cancer	Skin cancer is one of the most common types of cancer all over the world. It is easily treatable when it is detected in its beginning stage. Melanoma is the most dangerous form of skin cancer. Early detection of melanoma is important in reducing the mortality rate of skin cancer. Recently, machine learning has become an efficient method in classifying skin lesions as melanoma or benign. Main feat…	2019 International Conference on System Science and Engineering (ICSSE)		267-272	https://doi.org/10.1109/ICSSE.2019.8823124
Homayra, M. S. Rahman; P. C. Shill; Z.	2019	A New Method for Lung Nodule Detection Using Deep Neural Networks for CT Images	Lung cancer has been the leading cause of cancer-related deaths worldwide. Early detection of cancer greatly increases the chances for successful treatment and diagnosis and reduce morbidity. In this paper, we propose a lung cancer detection and prediction method using the deep neural network. The proposed technique is used to detect the lung cancer in its early stage and also to predict the lung…	2019 International Conference on Electrical, Computer and Communication Engineering (ECCE)		2022-01-06	https://doi.org/10.1109/ECACE.2019.8679439
Hong, R. Dey; Z. Lu; Y.	2018	Diagnostic classification of lung nodules using 3D neural networks	Lung cancer is the leading cause of cancer-related death worldwide. Early diagnosis of pulmonary nodules in Computed Tomography (CT) chest scans provides an opportunity for designing effective treatment and making financial and care plans. In this paper, we consider the problem of diagnostic classification between benign and malignant lung nodules in CT images, which aims to learn a direct mappin…	2018 IEEE 15th International Symposium on Biomedical Imaging (ISBI 2018)		774-778	https://doi.org/10.1109/ISBI.2018.8363687
Hooda, N.; Gupta, R.; Gupta, N. R.	2020	Prediction of Malignant Breast Cancer Cases using Ensemble Machine Learning: A Case Study of Pesticides Prone Area	Female breast cancer is one of the leading types of cancers worldwide. This paper presents a case study of Malwa Belt in India that has witnessed the proliferation in the overall mortality rate due to breast cancer. The paper researches mortality aspect of disease and its association with the various risk parameters including demographic characteristics, percentage of pesticides residue present i…	IEEE/ACM trans	22		22	https://ovidsp.ovid.com/ovidweb.cgi?T=JS&CSC=Y&NEWS=N&PAGE=fulltext&D=medp&AN=33090952	https://dx.doi.org/10.1109/TCBB.2020.3033214
Horie, Y.; Yoshio, T.; Aoyama, K.; Fujisaki, J.; Tada, T.	2018	Application of artificial intelligence using convolutional neural networks in the detection of esophageal cancer	Background: Esophageal cancer is the eighth most common cancer worldwide, and the sixth cause of death. When esophageal cancer is diagnosed in advanced stage, it will require highly invasive treatments and its prognosis will be poor, thus it is important to detect in early stage. In recent years, artificial intelligence (AI) using deep learning has made remarkable progress in various medical fiel…	Gastrointestinal Endoscopy	87 (6 Supplement 1)		AB538	https://ovidsp.ovid.com/ovidweb.cgi?T=JS&CSC=Y&NEWS=N&PAGE=fulltext&D=emed19&AN=622899131
Hosny, A.; Parmar, C.; Coroller, T. P.; Grossmann, P.; Zeleznik, R.; Kumar, A.; Bussink, J.; Gillies, R. J.; Mak, R. H.; Aerts, Hjwl	2018	Deep learning for lung cancer prognostication: A retrospective multi-cohort radiomics study	BACKGROUND: Non-small-cell lung cancer (NSCLC) patients often demonstrate varying clinical courses and outcomes, even within the same tumor stage. This study explores deep learning applications in medical imaging allowing for the automated quantification of radiographic characteristics and potentially improving patient stratification.; METHODS AND FINDINGS: We performed an integrative analysis on…	PLoS Med	15	11	e1002711	https://ovidsp.ovid.com/ovidweb.cgi?T=JS&CSC=Y&NEWS=N&PAGE=fulltext&D=medc&AN=30500819	https://dx.doi.org/10.1371/journal.pmed.1002711
Hossain, M. A.; Saiful Islam, S. M.; Quinn, J. M. W.; Huq, F.; Moni, M. A.	2019	Machine learning and bioinformatics models to identify gene expression patterns of ovarian cancer associated with disease progression and mortality	Ovarian cancer (OC) is a common cause of cancer death among women worldwide, so there is a pressing need to identify factors influencing OC mortality. Much OC patient clinical data is publicly accessible via the Broad Institute Cancer Genome Atlas (TCGA) datasets which include patient age, cancer site, stage and subtype and patient survival, as well as OC gene transcription profiles. These allow …	J Biomed Inform	100		103313	https://ovidsp.ovid.com/ovidweb.cgi?T=JS&CSC=Y&NEWS=N&PAGE=fulltext&D=medl&AN=31655274	https://dx.doi.org/10.1016/j.jbi.2019.103313
Hou, J.; Aerts, J.; den Hamer, B.; van Ijcken, W.; den Bakker, M.; Riegman, P.; van der Leest, C.; van der Spek, P.; Foekens, J. A.; Hoogsteden, H. C.; Grosveld, F.; Philipsen, S.	2010	Gene expression-based classification of non-small cell lung carcinomas and survival prediction	BACKGROUND: Current clinical therapy of non-small cell lung cancer depends on histo-pathological classification. This approach poorly predicts clinical outcome for individual patients. Gene expression profiling holds promise to improve clinical stratification, thus paving the way for individualized therapy.; METHODOLOGY AND PRINCIPAL FINDINGS: A genome-wide gene expression analysis was performed …	PLoS ONE	5	4	e10312	https://ovidsp.ovid.com/ovidweb.cgi?T=JS&CSC=Y&NEWS=N&PAGE=fulltext&D=med8&AN=20421987	https://dx.doi.org/10.1371/journal.pone.0010312
Hou, J.; Paravati, A.; Hou, J.; Xu, R.; Murphy, J.	2018	High-dimensional variable selection and prediction under competing risks with application to SEER-Medicare linked data	Competing risk analysis considers event times due to multiple causes or of more than one event types. Commonly used regression models for such data include (1) cause-specific hazards model, which focuses on modeling one type of event while acknowledging other event types simultaneously, and (2) subdistribution hazards model, which links the covariate effects directly to the cumulative incidence f…	Stat Med	37	24	3486-3502	https://ovidsp.ovid.com/ovidweb.cgi?T=JS&CSC=Y&NEWS=N&PAGE=fulltext&D=med15&AN=29845637	https://dx.doi.org/10.1002/sim.7822
Hou, Y. X.; Zhang, Q. Q.; Gao, F. Y.; Mao, D. W.; Li, J.; Gong, Z. J.; Luo, X. L.; Chen, G. L.; Li, Y.; Yang, Z. Y.; Sun, K. W.; Wang, X. B.	2020	Artificial neural network-based models used for predicting 28-and 90-day mortality of patients with hepatitis B-associated acute-on-chronic liver failure	Background This study aimed to develop prognostic models for predicting 28- and 90-day mortality rates of hepatitis B virus (HBV)-associated acute-on-chronic liver failure (HBV-ACLF) through artificial neural network (ANN) systems. Methods Six hundred and eight-four cases of consecutive HBV-ACLF patients were retrospectively reviewed. Four hundred and twenty-three cases were used for training and…	Bmc Gastroenterology	20	1		<Go to ISI>://WOS:000521484300001	10.1186/s12876-020-01191-5
Howard, L. E.; Zhang, J.; Fishbane, N.; Hoedt, A. M. D.; Klaassen, Z.; Spratt, D. E.; Vidal, A. C.; Lin, D.; Hitchins, M. P.; You, S.; Freeman, M. R.; Yamoah, K.; Davicioni, E.; Freedland, S. J.	2020	Validation of a genomic classifier for prediction of metastasis and prostate cancer-specific mortality in African-American men following radical prostatectomy in an equal access healthcare setting	Background: The Decipher 22-gene genomic classifier (GC) may help in post-radical prostatectomy (RP) decision making given its superior prognostic performance over clinicopathologic variables alone. However, most studies evaluating the GC have had a modest representation of African-American men (AAM). We evaluated the GC within a large Veteran Affairs cohort and compared its performance to CAPRA-…	Prostate Cancer and Prostatic Diseases	23	3	419-428	http://www.nature.com/pcan/index.html; https://ovidsp.ovid.com/ovidweb.cgi?T=JS&CSC=Y&NEWS=N&PAGE=fulltext&D=emexb&AN=2003884412	http://dx.doi.org/10.1038/s41391-019-0197-3
Hsia, T. C.; Chiang, H. C.; Chiang, D.; Hang, L. W.; Tsai, F. J.; Chen, W. C.	2003	Prediction of survival in surgical unresectable lung cancer by artificial neural networks including genetic polymorphisms and clinical parameters	Lung cancer, a common malignancy in Taiwan, involves multiple factors, including genetics and environmental factors. The survival time is very short once cancer is diagnosed as being in advanced stage and surgically unresectable. Therefore, a good model of prediction of disease outcome is important for a treatment plan. We investigated the survival time in advanced lung cancer by using computer s…	J Clin Lab Anal	17	6	229-34	https://ovidsp.ovid.com/ovidweb.cgi?T=JS&CSC=Y&NEWS=N&PAGE=fulltext&D=med5&AN=14614746
Hsich, E. M.; Thuita, L.; McNamara, D. M.; Rogers, J. G.; Valapour, M.; Goldberg, L. R.; Yancy, C. W.; Blackstone, E. H.; Ishwaran, H.; Transplantation of, HEarts to MaxImize Survival Investigators	2019	Variables of importance in the Scientific Registry of Transplant Recipients database predictive of heart transplant waitlist mortality	The prelisting variables essential for creating an accurate heart transplant allocation score based on survival are unknown. To identify these we studied mortality of adults on the active heart transplant waiting list in the Scientific Registry of Transplant Recipients database from January 1, 2004 to August 31, 2015. There were 33 069 candidates awaiting heart transplantation: 7681 UNOS Status 1…	Am J Transplant	19	7	2067-2076	https://ovidsp.ovid.com/ovidweb.cgi?T=JS&CSC=Y&NEWS=N&PAGE=fulltext&D=medl&AN=30659754	https://dx.doi.org/10.1111/ajt.15265
Hsieh, N. C.; Hung, L. P.; Shih, C. C.; Keh, H. C.; Chan, C. H.	2012	Intelligent Postoperative Morbidity Prediction of Heart Disease Using Artificial Intelligence Techniques	Endovascular aneurysm repair (EVAR) is an advanced minimally invasive surgical technology that is helpful for reducing patients' recovery time, postoperative morbidity and mortality. This study proposes an ensemble model to predict postoperative morbidity after EVAR. The ensemble model was developed using a training set of consecutive patients who underwent EVAR between 2000 and 2009. All data re…	J Med Syst	36	3	1809-1820	<Go to ISI>://WOS:000303826000074	10.1007/s10916-010-9640-7
Hsu, C. N.; Liu, C. L.; Tain, Y. L.; Kuo, C. Y.; Lin, Y. C.	2020	Machine learning model for risk prediction of community-acquired acute kidney injury hospitalization from electronic health records: Development and validation study	Background: Community-acquired acute kidney injury (CA-AKI)-associated hospitalizations impose significant health care needs and contribute to in-hospital mortality. However, most risk prediction models developed to date have focused on AKI in a specific group of patients during hospitalization, and there is limited knowledge on the baseline risk in the general population for preventing CA-AKI-as…	Journal of Medical Internet Research	22	8		https://www.scopus.com/inward/record.uri?eid=2-s2.0-85089162573&doi=10.2196%2f16903&partnerID=40&md5=aa6e0cc87610eb75e39708f15bf45ecf	10.2196/16903
Hsu, C. W.; Chen, Y. T.; Hsieh, Y. J.; Chang, K. P.; Hsueh, P. C.; Chen, T. W.; Yu, J. S.; Chang, Y. S.; Li, L.; Wu, C. C.	2019	Integrated analyses utilizing metabolomics and transcriptomics reveal perturbation of the polyamine pathway in oral cavity squamous cell carcinoma	Oral cavity squamous cell carcinoma (OSCC), the most common malignancy of the oral cavity, is associated with poor prognosis and high mortality worldwide. Moreover, knowledge of the metabolic alterations that occur in OSCC is still limited. In the present study, we used a quantitative metabolomic approach with chemical isotope labeling (CIL) to analyze alterations in the metabolite levels in pair…	Anal Chim Acta	1050		113-122	https://ovidsp.ovid.com/ovidweb.cgi?T=JS&CSC=Y&NEWS=N&PAGE=fulltext&D=med16&AN=30661578	https://dx.doi.org/10.1016/j.aca.2018.10.070
Hsu, J. L.; Hung, P. C.; Lin, H. Y.; Hsieh, C. H.	2015	Applying under-sampling techniques and cost-sensitive learning methods on risk assessment of breast cancer	Breast cancer is one of the most common cause of cancer mortality. Early detection through mammography screening could significantly reduce mortality from breast cancer. However, most of screening methods may consume large amount of resources. We propose a computational model, which is solely based on personal health information, for breast cancer risk assessment. Our model can be served as a pre…	J Med Syst	39	4	210	https://ovidsp.ovid.com/ovidweb.cgi?T=JS&CSC=Y&NEWS=N&PAGE=fulltext&D=med12&AN=25712814	https://dx.doi.org/10.1007/s10916-015-0210-x
Hu, D.; Li, S.; Huang, Z.; Wu, N.; Lu, X.	2020	Predicting postoperative non-small cell lung cancer prognosis via long short-term relational regularization	Objectives: Lung cancer is the leading cause of cancer death worldwide. Prognosis of lung cancer plays a crucial role in the clinical decision-making process to optimize the treatment for patients. Most of the existing data-driven prognostic prediction models explore the relations between patient's characteristics and outcomes at a specific time interval. Although valuable, they neglect the relat…	Artif Intell Med	107 (no pagination)			http://www.elsevier.com/locate/artmed; https://ovidsp.ovid.com/ovidweb.cgi?T=JS&CSC=Y&NEWS=N&PAGE=fulltext&D=emexb&AN=2007064941	http://dx.doi.org/10.1016/j.artmed.2020.101921
Hu, Q. Li; L. F. Huang; J. Zhong; L. Li; Q. Li; J.	2019	Data-driven Discovery of a Sepsis Patients Severity Prediction in the ICU via Pre-training BiLSTM Networks	Sepsis is the third-highest mortality disease in intensive care units(ICU) and expensive treatment costs, but the best treatment strategy remains uncertain. In this paper, we proposed a pre-training bidirectional LSTM Networks to predict the Sepsis severity of patients in ICU. Most previous models for severity prediction rely on the multi-task recurrent neural networks. In addition, state-of-the-…	2019 IEEE International Conference on Bioinformatics and Biomedicine (BIBM)		668-673	https://doi.org/10.1109/BIBM47256.2019.8983197
Hu, Y.; Lu, Y.; Wang, S.; Zhang, M.; Qu, X.; Niu, B.	2019	Application of machine learning approaches for the design and study of anticancer drugs	Background: Globally the number of cancer patients and deaths are continuing to increase yearly, and cancer has, therefore, become one of the world's highest causes of morbidity and mortality. In recent years, the study of anticancer drugs has become one of the most popular medical topics. Objective(s): In this review, in order to study the application of machine learning in predicting anticancer…	Current Drug Targets	20	5	488-500	http://www.eurekaselect.com/164521/article; https://ovidsp.ovid.com/ovidweb.cgi?T=JS&CSC=Y&NEWS=N&PAGE=fulltext&D=emexa&AN=2001760821	http://dx.doi.org/10.2174/1389450119666180809122244
Hua, Y.; Yu, S.; Hong, M.; Yang, X.; Qiu, F.; Guo, L.; Huang, P.; Zhang, G.	2006	Application of support vector machine to predict 5-year survival status of patients with nasopharyngeal carcinoma after treatment	Objective: Support Vector Machine (SVM) is a machine-learning method, based on the principleof structural risk minimization, which performs well when applied to data outside the training set. In thispaper, SVM was applied to predict 5-year survival status of patients with nasopharyngeal carcinoma(NPC) after treatment, we expect to find a new way for prognosis studies in cancer so as to assist rig…	Chinese-German Journal of Clinical Oncology	5	1	2022-08-12	https://www.scopus.com/inward/record.uri?eid=2-s2.0-33644879971&doi=10.1007%2fs10330-005-0393-6&partnerID=40&md5=bd08e75e989c04b9c54fa74f743a231c	10.1007/s10330-005-0393-6
Huang, P.; Lin, C. T.; Li, Y.; Tammemagi, M. C.; Brock, M. V.; Atkar-Khattra, S.; Xu, Y.; Hu, P.; Mayo, J. R.; Schmidt, H.; Gingras, M.; Pasian, S.; Stewart, L.; Tsai, S.; Seely, J. M.; Manos, D.; Burrowes, P.; Bhatia, R.; Tsao, M. S.; Lam, S.	2019	Prediction of lung cancer risk at follow-up screening with low-dose CT: a training and validation study of a deep learning method	Background: Current lung cancer screening guidelines use either mean diameter, volume, or density of the largest lung nodule on the previous CT scan or appearance of a new nodule to ascertain the timing of the next CT scan. We aimed to develop an accurate screening protocol by estimating the 3-year lung cancer risk after two screening CT scans using deep learning of radiologists' CT readings and …	The Lancet Digital Health	1	7	e353-e362	https://www.sciencedirect.com/journal/the-lancet-digital-health; https://ovidsp.ovid.com/ovidweb.cgi?T=JS&CSC=Y&NEWS=N&PAGE=fulltext&D=emexb&AN=2003394288	http://dx.doi.org/10.1016/S2589-7500%2819%2930159-1
Huang, R.; Xian, S.; Shi, T.; Yan, P.; Hu, P.; Yin, H.; Meng, T.; Huang, Z.	2019	Evaluating and predicting the probability of death in patients with non-metastatic osteosarcoma: A population-based study	Osteosarcoma is one of the most common bone tumors, with strong local aggressiveness and early metastasis. The aim of this study was to describe the epidemiological data and evaluate the prognostic factors for overall survival (OS) and cause-specific survival (CSS) in patients with non-metastatic osteosarcoma. Patients histologically diagnosed with non-metastatic osteosarcoma between 2005 and 201…	Med Sci Monit	25		4675-4690	https://www.medscimonit.com/download/index/idArt/915418; https://ovidsp.ovid.com/ovidweb.cgi?T=JS&CSC=Y&NEWS=N&PAGE=fulltext&D=emexa&AN=2002200110	http://dx.doi.org/10.12659/MSM.915418
Huang, S. Deng; L. Zhu; D.	2016	Predicting Hub Genes Associated with Cervical Cancer through Gene Co-Expression Networks	Cervical cancer is the third most common malignancy in women worldwide. It remains a leading cause of cancer-related death for women in developing countries. In order to contribute to the treatment of the cervical cancer, in our work, we try to find a few key genes resulting in the cervical cancer. Employing functions of several bioinformatics tools, we selected 143 differentially expressed genes…	IEEE/ACM Transactions on Computational Biology and Bioinformatics	13	1	27-35	https://doi.org/10.1109/TCBB.2015.2476790	10.1109/TCBB.2015.2476790
Huang, S. H.; Loh, J. K.; Tsai, J. T.; Houg, M. F.; Shi, H. Y.	2017	Predictive model for 5-year mortality after breast cancer surgery in Taiwan residents	BACKGROUND: Few studies of breast cancer surgery outcomes have used longitudinal data for more than 2 years. This study aimed to validate the use of the artificial neural network (ANN) model to predict the 5-year mortality of breast cancer patients after surgery and compare predictive accuracy between the ANN model, multiple logistic regression (MLR) model, and Cox regression model.; METHODS: Thi…	Chin	36	1	23	https://ovidsp.ovid.com/ovidweb.cgi?T=JS&CSC=Y&NEWS=N&PAGE=fulltext&D=med14&AN=28241793	https://dx.doi.org/10.1186/s40880-017-0192-9
Huang, S.; Yang, J.; Fong, S.; Zhao, Q.	2020	Artificial intelligence in cancer diagnosis and prognosis: Opportunities and challenges	Cancer is an aggressive disease with a low median survival rate. Ironically, the treatment process is long and very costly due to its high recurrence and mortality rates. Accurate early diagnosis and prognosis prediction of cancer are essential to enhance the patient's survival rate. Developments in statistics and computer engineering over the years have encouraged many scientists to apply comput…	Cancer Lett	471		61-71	https://ovidsp.ovid.com/ovidweb.cgi?T=JS&CSC=Y&NEWS=N&PAGE=fulltext&D=medl&AN=31830558	https://dx.doi.org/10.1016/j.canlet.2019.12.007
Huang, W.; Xia, X.; Gao, J.; Li, Z.; Ge, S.; Qin, J.; Shen, L.	2018	Protein classification of diffuse-type gastric cancer using formalin-fixed paraffin-embedded samples	Background: Gastric cancer (GC) is the third leading cause of cancer deaths in the world. It is highly heterogeneous. Many molecular therapies for GC have entered clinical trials but, apart from trastuzumab, apatinib and ramucirumab, all have failed. One important reason is that insufficient attention is paid to the underlying subtypes and characteristics of GC, especially the diffuse-type gastri…	Journal of Global Oncology	4 (Supplement 2)		224s	https://ascopubs.org/pb-assets/pdfs/JGO_2018_UICC-1538168504637.pdf; https://ovidsp.ovid.com/ovidweb.cgi?T=JS&CSC=Y&NEWS=N&PAGE=fulltext&D=emed19&AN=627190017	http://dx.doi.org/10.1200/jgo.18.90700
Huang, X.; Long, L.; Wei, J.; Li, Y.; Xia, Y.; Zuo, P.; Chai, X.	2019	Radiomics for diagnosis of dual-phenotype hepatocellular carcinoma using Gd-EOB-DTPA-enhanced MRI and patient prognosis	Purpose: To describe the clinical characteristics and outcomes of patients with dual-phenotype hepatocellular carcinoma (DPHCC) and investigate the use of radiomics to establish an image-based signature for preoperative differential diagnosis. Method(s): This study included 50 patients with a postoperative pathological diagnosis of DPHCC (observation group) and 50 patients with CK7- and CK19-nega…	Journal of Cancer Research and Clinical Oncology	145	12	2995-3003	http://link.springer.de/link/service/journals/00432/index.htm; https://ovidsp.ovid.com/ovidweb.cgi?T=JS&CSC=Y&NEWS=N&PAGE=fulltext&D=emexa&AN=2003530260	http://dx.doi.org/10.1007/s00432-019-03062-3
Huang, Y. Zhao; Y. Liu; W.	2018	Prediction model of HBV reactivation in primary liver cancer — Based on NCA feature selection and SVM classifier with Bayesian and grid optimization	Hepatitis B virus (HBV) reactivation is a common complication in patients with primary liver cancer (PLC) after precise radiotherapy. Prognostic protection in time can reduce morbidity and mortality. In this paper, we first identify the risk factors and repertoire of hepatitis B virus reactivation through a new feature selection method based on neighborhood component analysis (NCA). Then we use S…	2018 IEEE 3rd International Conference on Cloud Computing and Big Data Analysis (ICCCBDA)		547-551	https://doi.org/10.1109/ICCCBDA.2018.8386576
Huang, Z.; Yang, Q.; Huang, Z.	2018	Identification of Critical Genes and Five Prognostic Biomarkers Associated with Colorectal Cancer	BACKGROUND Colorectal cancer (CRC) is a common malignant tumor with high incidence and mortality worldwide. The aim of this study was to evaluate the association between differentially expressed genes (DEGs), which may function as biomarkers for CRC prognosis and therapies, and the clinical outcome in patients with CRC. MATERIAL AND METHODS A total of 116 normal mucous tissue and 930 CRC tissue d…	Med Sci Monit	24		4625-4633	https://ovidsp.ovid.com/ovidweb.cgi?T=JS&CSC=Y&NEWS=N&PAGE=fulltext&D=med15&AN=29973580	https://dx.doi.org/10.12659/MSM.907224
Hui, E. P.; Leung, L. K. S.; Poon, T. C. W.; Mo, F.; Chan, V. T. C.; Ma, A. T. W.; Poon, A.; Hui, E. K.; Mak, S. S.; Lai, M.; Lei, K. I. K.; Ma, B. B. Y.; Mok, T. S. K.; Yeo, W.; Zee, B. C. Y.; Chan, A. T. C.	2011	Prediction of outcome in cancer patients with febrile neutropenia: A prospective validation of the Multinational Association for Supportive Care in Cancer risk index in a Chinese population and comparison with the Talcott model and artificial neural network	Purpose: We aimed to validate the Multinational Association for Supportive Care in Cancer (MASCC) risk index, and compare it with the Talcott model and artificial neural network (ANN) in predicting the outcome of febrile neutropenia in a Chinese population. Methods: We prospectively enrolled adult cancer patients who developed febrile neutropenia after chemotherapy and risk classified them accord…	Supportive Care in Cancer	19	10	1625-1635	https://www.scopus.com/inward/record.uri?eid=2-s2.0-80052448364&doi=10.1007%2fs00520-010-0993-8&partnerID=40&md5=4f89e6277c669aab72fc9f62d1633a77	10.1007/s00520-010-0993-8
Hung, C. Y.; Chen, H. Y.; Wee, L. J. K.; Lin, C. H.; Lee, C. C.	2020	Deriving A Novel Health Index Using A Large-Scale Population Based Electronic Health Record with Deep Networks	Health indexes are useful tools for monitoring the health condition of a population and can be used to guide healthcare policy of governments. However, most health indexes are constructed by using statistical methods to summarize recent adverse events (e.g., mortality). Information from these tools may reflect merely the impact of prior health policy holistically and can hardly indicate the most …	42nd Annual International Conferences of the IEEE Engineering in Medicine and Biology Society, EMBC 2020	2020-July	5872-5875	https://www.scopus.com/inward/record.uri?eid=2-s2.0-85091001492&doi=10.1109%2fEMBC44109.2020.9176454&partnerID=40&md5=23706696d2c0a7c02112905e9481d3eb
Hung, W. T.; Lee, K. T.; Wang, S. C.; Ho, W. H.; Chang, S. C.; Wang, J. J.; Sun, D. P.; Lee, H. H.; Chiu, C. C.; Shi, H. Y.	2012	Artificial neural network model for predicting 5-year mortality after surgery for hepatocellular carcinoma and performance comparison with logistic regression model: A nationwide Taiwan database study	Despite the improving prediction methods reported in outcome prediction studies of hepatocellular carcinoma (HCC) surgery, few studies have used longitudinal data for periods exceeding two years. Additionally, most studies have analyzed populations in the US or in the OECD countries, which may substantially differ from those in Taiwan. The purpose of this study was to validate the use of artifici…	3rd International Conference on Innovations in Bio-Inspired Computing and Applications, IBICA 2012		241-245	https://www.scopus.com/inward/record.uri?eid=2-s2.0-84870710112&doi=10.1109%2fIBICA.2012.28&partnerID=40&md5=37713c09b4430204224332ddbb099cc8
Hungilo, G. G.; Emmanuel, G.; Emanuel, A. W. R.	2019	Performance Evaluation of Ensembles Algorithms in Prediction of Breast Cancer	Breast Cancer is the most dominant cause of mortality in women. Early diagnosis and treatment of the disease can stop the spreading of cancer in the breast. Due to this nature of the problem, accurate prediction is the most important measure of the predictive model. This paper proposes the comparison of ensemble learning techniques in predicting breast cancer. This approach is widely used for per…	2019 International Biomedical Instrumentation and Technology Conference, IBITeC 2019		74-79	https://www.scopus.com/inward/record.uri?eid=2-s2.0-85085616316&doi=10.1109%2fIBITeC46597.2019.9091718&partnerID=40&md5=f5964fd48e4d21eb118b971052a36c0a
Hussain, L.; Ahmed, A.; Saeed, S.; Rathore, S.; Awan, I. A.; Shah, S. A.; Majid, A.; Idris, A.; Awan, A. A.	2018	Prostate cancer detection using machine learning techniques by employing combination of features extracting strategies	Prostate is a second leading causes of cancer deaths among men. Early detection of cancer can effectively reduce the rate of mortality caused by Prostate cancer. Due to high and multiresolution of MRIs from prostate cancer require a proper diagnostic systems and tools. In the past researchers developed Computer aided diagnosis (CAD) systems that help the radiologist to detect the abnormalities. I…	Cancer Biomark	21	2	393-413	https://ovidsp.ovid.com/ovidweb.cgi?T=JS&CSC=Y&NEWS=N&PAGE=fulltext&D=med15&AN=29226857	https://dx.doi.org/10.3233/CBM-170643
Ibrahim, A.; Gamble, P.; Jaroensri, R.; Abdelsamea, M. M.; Mermel, C. H.; Chen, P. H. C.; Rakha, E. A.	2020	Artificial intelligence in digital breast pathology: Techniques and applications	Breast cancer is the most common cancer and second leading cause of cancer-related death worldwide. The mainstay of breast cancer workup is histopathological diagnosis - which guides therapy and prognosis. However, emerging knowledge about the complex nature of cancer and the availability of tailored therapies have exposed opportunities for improvements in diagnostic precision. In parallel, advan…	Breast	49		267-273	http://www.elsevier-international.com/journals/brst/; https://ovidsp.ovid.com/ovidweb.cgi?T=JS&CSC=Y&NEWS=N&PAGE=fulltext&D=emexa&AN=2004574058	http://dx.doi.org/10.1016/j.breast.2019.12.007
Ibrahim, E. M.; Nassim, F. M.; Ibrahm, R. E.	1996	Simulations model for predicting survival in women receiving adjuvant therapy for early breast cancer	PURPOSE: In 1990, a worldwide overview of the randomized trials of all aspects of the systemic treatment of early breast cancer was undertaken by the Early Breast Cancer Trialists' Collaborative Group. We used the overview data to develop a simulations model to assess and compare the potential benefits of various adjuvant therapies.; METHODS: The model consists of an expert system, a simulations …	Cancer J Sci Am	2	4	234-40	https://ovidsp.ovid.com/ovidweb.cgi?T=JS&CSC=Y&NEWS=N&PAGE=fulltext&D=med4&AN=9166538
Ibrahim, L. H. A. al-sammarraie; A. A.	2020	Predicting Breast Cancer in Fine Needle Aspiration Images Using Machine Learning	Breast cancer is the second leading cause of cancer death in women in the world. Statistics show that 1,152,161 new cases of breast cancer are found worldwide; and with 411,093 deaths It has been shown that early diagnosis of breast cancer increases the probability of a complete recovery and reduces the mortality of patients suffering from this cancer [1] Cancer is the mutation of genes responsib…	2020 4th International Symposium on Multidisciplinary Studies and Innovative Technologies (ISMSIT)		2022-01-04	https://doi.org/10.1109/ISMSIT50672.2020.9254891
Iftikhar, P.; Kuijpers, M. V.; Khayyat, A.; Iftikhar, A.; DeGouvia De Sa, M.	2020	Artificial Intelligence: A New Paradigm in Obstetrics and Gynecology Research and Clinical Practice	Artificial intelligence (AI) is growing exponentially in various fields, including medicine. This paper reviews the pertinent aspects of AI in obstetrics and gynecology (OB/GYN) and how these can be applied to improve patient outcomes and reduce the healthcare costs and workload for clinicians. Herein, we will address current AI uses in OB/GYN, and the use of AI as a tool to interpret fetal heart…	Cureus	12	2	e7124	https://ovidsp.ovid.com/ovidweb.cgi?T=JS&CSC=Y&NEWS=N&PAGE=fulltext&D=prem&AN=32257670	https://dx.doi.org/10.7759/cureus.7124
Imperiale, T. F.; Monahan, P. O.	2020	Risk Stratification Strategies for Colorectal Cancer Screening: From Logistic Regression to Artificial Intelligence	Risk stratification is a system by which clinically meaningful separation of risk is achieved in a group of otherwise similar persons. Although parametric logistic regression dominates risk prediction, use of nonparametric and semiparametric methods, including artificial neural networks, is increasing. These statistical-learning and machine-learning methods, along with simple rules, are collectiv…	Gastrointestinal Endoscopy Clinics of North America	30	3	423-440	http://www.elsevier.com/inca/publications/store/6/2/3/3/0/0/index.htt; https://ovidsp.ovid.com/ovidweb.cgi?T=JS&CSC=Y&NEWS=N&PAGE=fulltext&D=emexb&AN=2005598171	http://dx.doi.org/10.1016/j.giec.2020.02.004
Ingrisch, M.; Schoppe, F.; Paprottka, K.; Fabritius, M.; Strobl, F. F.; De Toni, E. N.; Ilhan, H.; Todica, A.; Michl, M.; Paprottka, P. M.	2018	Prediction of 90Y Radioembolization Outcome from Pretherapeutic Factors with Random Survival Forests	Our objective was to predict the outcome of 90Y radioembolization in patients with intrahepatic tumors from pretherapeutic baseline parameters and to identify predictive variables using a machine-learning approach based on random survival forests. Methods: In this retrospective study, 366 patients with primary (n = 92) or secondary (n = 274) liver tumors who had received 90Y radioembolization wer…	J Nucl Med	59	5	769-773	https://ovidsp.ovid.com/ovidweb.cgi?T=JS&CSC=Y&NEWS=N&PAGE=fulltext&D=med15&AN=29146692	https://dx.doi.org/10.2967/jnumed.117.200758
Intrator, O.; Intrator, N.	2001	Interpreting neural-network results: a simulation study	Artificial neural networks (ANN) seem very promising for regression and classification, especially for large covariate spaces. Yet, their usefulness for medical and social research is limited because they present only prediction results and do not present features of the underlying process relating the inputs to the output. ANNs approximate a non-linear function by a composition of low-dimensiona…	Computational Statistics & Data Analysis	37	3	373-393	<Go to ISI>://WOS:000171195900006	10.1016/s0167-9473(01)00016-0
Iraji, M. S.	2019	Deep stacked sparse auto-encoders for prediction of postoperative survival expectancy in thoracic lung cancer surgery	Lung cancer is the leading cause of cancer death in men and women. The prognostic value of survival after lung cancer surgery has an important role in decision-making for surgeons and patients. The combination of clinical features and CT scan information for diagnosis, treatment and survival of patients with lung cancer increases the accuracy of prediction using machine learning. Therefore, creat…	Journal of Applied Biomedicine	17	1	68-75	https://jab.zsf.jcu.cz/pdfs/jab/2019/01/10.pdf; https://ovidsp.ovid.com/ovidweb.cgi?T=JS&CSC=Y&NEWS=N&PAGE=fulltext&D=emexa&AN=2002363829	http://dx.doi.org/10.32725/jab.2018.007
Ivancic, M. M.; Megna, B. W.; Sverchkov, Y.; Craven, M.; Reichelderfer, M.; Pickhardt, P. J.; Sussman, M. R.; Kennedy, G. D.	2020	Noninvasive Detection of Colorectal Carcinomas Using Serum Protein Biomarkers	BACKGROUND: A major roadblock to reducing the mortality of colorectal cancer (CRC) is prompt detection and treatment, and a simple blood test is likely to have higher compliance than all of the current methods. The purpose of this report is to examine the utility of a mass spectrometry-based blood serum protein biomarker test for detection of CRC.; MATERIALS AND METHODS: Blood was drawn from indi…	J Surg Res	246		160-169	https://ovidsp.ovid.com/ovidweb.cgi?T=JS&CSC=Y&NEWS=N&PAGE=fulltext&D=medl&AN=31586890	https://dx.doi.org/10.1016/j.jss.2019.08.004
Izenberg, S. D.; Williams, M. D.; Luterman, A.	1997	Prediction of trauma mortality using a neural network	A neural network is a computerized construct consisting of input neurons (which process input data) connected to hidden neurons (to mathematically manipulate values they receive from all the input neurons) connected to output neurons (to output a prediction). Neural networks are created and trained via multiple iterations over data with known results. In 1993, 897 trauma patients were either decl…	Am Surg	63	3	275-281	<Go to ISI>://WOS:A1997WK40500025
Jafari-Marandi, R.; Dayarzani, S.; Gharibdousti, M. S.; Smith, B. K.	2018	An optimum ANN-based breast cancer diagnosis: Bridging gaps between ANN learning and decision-making goals	It is difficult to overestimate the importance of appropriate breast cancer diagnosis, as the disease ranks second among all cancers that lead to death in women. Many efforts propose data analytic tools that succeed in predicting breast cancer with high accuracy; the literature is abundant with studies that report close-to-perfect prediction rates. This paper shifts the focus of improvement from …	Applied Soft Computing	72		108-120	<Go to ISI>://WOS:000448813100009	10.1016/j.asoc.2018.07.060
Jain, A. Kajala; V. K.	2020	Diagnosis of Breast Cancer using Machine Learning Algorithms-A Review	Breast cancer is one of the common diseases specifically in women now days. It has become the second main reason of cancer death in females. Every year 4.5-5% new cancer cases are recorded and increasing the morbidity at worldwide. It has proved that early detection of any cancer when followed up with appropriate diagnosis and treatment can increase the survival rate of the patients. Breast cance…	2020 International Conference on Emerging Trends in Communication, Control and Computing (ICONC3)		2022-01-05	https://doi.org/10.1109/ICONC345789.2020.9117320
Jajroudi, M.; Baniasadi, T.; Kamkar, L.; Arbabi, F.; Sanei, M.; Ahmadzade, M.	2014	Prediction of survival in thyroid cancer using data mining technique	Cancer is the second leading cause of death after cardiovascular diseases in the world. Health professionals are seeking ways for suitable treatment and quality of care in these groups of patients. Survival prediction is important for both physicians and patients in order to choose the best way of management. Artificial Neural Network (ANN) is one of the most efficient data mining methods. This t…	Technology in Cancer Research and Treatment	13	4	353-359	https://www.scopus.com/inward/record.uri?eid=2-s2.0-84899882612&doi=10.7785%2ftcrt.2012.500384&partnerID=40&md5=969b2bf0492129a1336296bb0086c589	10.7785/tcrt.2012.500384
Ji, W.; Naguib, R. N.; Ghoneim, M. A.	2003	Neural network-based assessment of prognostic markers and outcome prediction in bilharziasis-associated bladder cancer	In this paper the potential value of two prognostic factors, namely, bilharziasis status and tumor histological type, is investigated in relation to their abilities to predict disease progression and outcome of patients with bladder cancer, using radial basis function (RBF) neural networks. The bladder cancer data set is described by eight clinical and pathological markers. Two outcomes are of in…	IEEE Trans Inf Technol Biomed	7	3	218-24	https://ovidsp.ovid.com/ovidweb.cgi?T=JS&CSC=Y&NEWS=N&PAGE=fulltext&D=med5&AN=14518736
Jia, C. Zhao; J. Han; Y.	2017	3D Inception Convolutional Neural Networks for Automatic Lung Nodule Detection	Lung cancer is the most common cause of cancer death worldwide. Early detection of lung nodules in thoracic computed tomography (CT) scans is currently the one of the most effective ways to predict and treat lung cancer. In practice, one CT image contains about 200 to 700 slices and this may cost radiologists a lot of time. In this paper, we propose two types of deep neural networks which are cal…	2017 International Conference on Computational Science and Computational Intelligence (CSCI)		1649-1653	https://doi.org/10.1109/CSCI.2017.287
Jia, F. S. Ahadi; M. R. Desai; C. Lei; Y. Li; R.	2017	Feature-Based classification and diagnosis of breast cancer using fuzzy inference system	Breast cancer is a major public health issue and currently the second leading cause of cancer death in women. Early detection on whether a tumor is benign or malignant is crucial to a patient's treatment and their odds of survival. There are already existing methods in place to detect breast cancer based on physical characteristics of tumors as well as identifying novel biomarker genes. However t…	2017 IEEE International Conference on Information and Automation (ICIA)		517-522	https://doi.org/10.1109/ICInfA.2017.8078962
Jiang, F. N.; Dai, L. J.; Wu, Y. D.; Yang, S. B.; Liang, Y. X.; Zhang, X.; Zou, C. Y.; He, R. Q.; Xu, X. M.; Zhong, W. D.	2020	The study of multiple diagnosis models of human prostate cancer based on Taylor database by artificial neural networks	BACKGROUND: Prostate cancer (PCa) is the most common malignancy seen in men and the second leading cause of cancer-related death in males. The incidence and mortality associated with PCa has been rapidly increasing in China recently.; METHODS: Multiple diagnostic models of human PCa were developed based on Taylor database by combining the artificial neural networks (ANNs) to enhance the ability o…	J Chin Med Assoc	83	5	471-477	https://ovidsp.ovid.com/ovidweb.cgi?T=JS&CSC=Y&NEWS=N&PAGE=fulltext&D=prem4&AN=32217993	https://dx.doi.org/10.1097/JCMA.0000000000000299
Jiang, H.; Gu, J.; Du, J.; Qi, X.; Qian, C.; Fei, B.	2020	A 21-gene Support Vector Machine classifier and a 10-gene risk score system constructed for patients with gastric cancer	Gastric cancer (GC) ranks fifth in terms of incidence and third in terms of tumor mortality worldwide. The present study was designed to construct a Support Vector Machine (SVM) classifier and risk score system for GC. The GSE62254 (training set) and GSE26253 (validation set 2) datasets were downloaded from the Gene Expression Omnibus database. Furthermore, the gene expression profile of GC (vali…	Mol Med Report	21	1	347-359	https://ovidsp.ovid.com/ovidweb.cgi?T=JS&CSC=Y&NEWS=N&PAGE=fulltext&D=mesx&AN=31939629	https://dx.doi.org/10.3892/mmr.2019.10841
Jiang, R.; You, R.; Pei, X. Q.; Zou, X.; Zhang, M. X.; Wang, T. M.; Sun, R.; Luo, D. H.; Huang, P. Y.; Chen, Q. Y.; Hua, Y. J.; Tang, L. Q.; Guo, L.; Mo, H. Y.; Qian, C. N.; Mai, H. Q.; Hong, M. H.; Cai, H. M.; Chen, M. Y.	2016	Development of a ten-signature classifier using a support vector machine integrated approach to subdivide the M1 stage into M1a and M1b stages of nasopharyngeal carcinoma with synchronous metastases to better predict patients' survival	The aim of this study was to develop a prognostic classifier and subdivided the M1 stage for nasopharyngeal carcinoma patients with synchronous metastases (mNPC). A retrospective cohort of 347 mNPC patients was recruited between January 2000 and December 2010. Thirty hematological markers and 11 clinical characteristics were collected, and the association of these factors with overall survival (O…	Oncotarget	7	3	3645-57	https://ovidsp.ovid.com/ovidweb.cgi?T=JS&CSC=Y&NEWS=N&PAGE=fulltext&D=med13&AN=26636646	https://dx.doi.org/10.18632/oncotarget.6436
Jiji, G. W.; Marsilin, J. R.	2015	Localization of Tumor and its Stage using Intelligent Techniques	Breast cancer is the most common disease, which is the leading cause of cancer deaths among women. This deadly disease is curable, if identified at the initial stage. In this paper, we propose a scheme for predicting the real stage of breast cancer by retrieving the mammogram images from the past cases that are similar to the query image. First, Gabor and energy features are extracted to differen…	Applied Soft Computing	27		468-473	<Go to ISI>://WOS:000346856600038	10.1016/j.asoc.2014.10.012
Jin, C.; Xue, Y.; Li, Y.; Bu, H.; Yu, H.; Zhang, T.; Zhang, Z.; Yan, S.; Lu, N.; Kong, B.	2018	A 2-protein signature predicting clinical outcome in high-grade serous ovarian cancer	Objective High-grade serous ovarian cancer (HGSOC) accounts for approximately 70% deaths in ovarian cancer. The overall survival (OS) of HGSOC is poor and still remains a clinical challenge. High-grade serous ovarian cancer can be divided into 4 molecular subtypes. The prognosis of different molecular subtypes is still unclear. We aimed to investigate the prognostic values of immunohistochemistry…	Int J Gynecol Cancer	28	1	51-58	http://journals.lww.com/ijgc/pages/default.aspx; https://ovidsp.ovid.com/ovidweb.cgi?T=JS&CSC=Y&NEWS=N&PAGE=fulltext&D=emed19&AN=620182605	http://dx.doi.org/10.1097/IGC.0000000000001141
Jochems, A.; El-Naqa, I.; Kessler, M.; Mayo, C. S.; Jolly, S.; Matuszak, M.; Faivre-Finn, C.; Price, G.; Holloway, L.; Vinod, S.; Field, M.; Barakat, M. S.; Thwaites, D.; de Ruysscher, D.; Dekker, A.; Lambin, P.	2018	A prediction model for early death in non-small cell lung cancer patients following curative-intent chemoradiotherapy	BACKGROUND: Early death after a treatment can be seen as a therapeutic failure. Accurate prediction of patients at risk for early mortality is crucial to avoid unnecessary harm and reducing costs. The goal of our work is two-fold: first, to evaluate the performance of a previously published model for early death in our cohorts. Second, to develop a prognostic model for early death prediction foll…	Acta Oncol	57	2	226-230	https://ovidsp.ovid.com/ovidweb.cgi?T=JS&CSC=Y&NEWS=N&PAGE=fulltext&D=med15&AN=29034756	https://dx.doi.org/10.1080/0284186X.2017.1385842
Johansen, R.; Jensen, L. R.; Rydland, J.; Goa, P. E.; Kvistad, K. A.; Bathen, T. F.; Axelson, D. E.; Lundgren, S.; Gribbestad, I. S.	2009	Predicting survival and early clinical response to primary chemotherapy for patients with locally advanced breast cancer using DCE-MRI	PURPOSE: To evaluate dynamic contrast-enhanced magnetic resonance imaging (DCE-MRI) as a tool for early prediction of response to neoadjuvant chemotherapy (NAC) and 5-year survival in patients with locally advanced breast cancer.; MATERIALS AND METHODS: DCE-MRI was performed in patients scheduled for NAC (n = 24) before and after the first treatment cycle. Clinical response was evaluated after co…	J Magn Reson Imaging	29	6	1300-7	https://ovidsp.ovid.com/ovidweb.cgi?T=JS&CSC=Y&NEWS=N&PAGE=fulltext&D=med7&AN=19472387	https://dx.doi.org/10.1002/jmri.21778
Johnson, F. D.; Jansen, S.; Liu, A.; Brandstadter, C.; Lu, D.; Nagelberg, A.; Farnsworth, D.; Sihota, T.; An, J.; Forcina, G. C.; Prudova, A.; Luu, J.; Sorensen, P. H. B.; Varmus, H.; Somwar, R.; Dixon, S. J.; Jones, S. J. M.; Becker, K.; Morin, G. B.; Lockwood, W. W.	2020	Selectively Targeting Lung Cancer with a Novel Small Molecule that Induces Lethality Through Dual Inhibition of Disulfide Reductases	Lung cancer (LC) is the leading cause of cancer-related deaths worldwide, mainly due to the lack of effective therapies. Through a screen of 189,290 small molecules, the compound LC Screen 3 (LCS3) that inhibits the growth of LC cells but not normal cells was identified. LCS3 is structurally unique and its mechanism of action is unknown. Twenty-six lung adenocarcinoma cell lines were screened, an…	Journal of Thoracic Oncology	15 (2 Supplement)		S31-S32	https://ovidsp.ovid.com/ovidweb.cgi?T=JS&CSC=Y&NEWS=N&PAGE=fulltext&D=emexa&AN=2004704685	http://dx.doi.org/10.1016/j.jtho.2019.12.082
Johnson, M. D.; Avkshtol, V.; Baschnagel, A. M.; Meyer, K.; Ye, H.; Grills, I. S.; Chen, P. Y.; Maitz, A.; Olson, R. E.; Pieper, D. R.; Krauss, D. J.	2016	Surgical Resection of Brain Metastases and the Risk of Leptomeningeal Recurrence in Patients Treated with Stereotactic Radiosurgery	Purpose Recent prospective data have shown that patients with solitary or oligometastatic disease to the brain may be treated with upfront stereotactic radiosurgery (SRS) with deferral of whole-brain radiation therapy (WBRT). This has been extrapolated to the treatment of patients with resected lesions. The aim of this study was to assess the risk of leptomeningeal disease (LMD) in patients treat…	International Journal of Radiation Oncology Biology Physics	94	3	537-543	https://www.scopus.com/inward/record.uri?eid=2-s2.0-84963745753&doi=10.1016%2fj.ijrobp.2015.11.022&partnerID=40&md5=9e7c1392a90fdb5427e165369ec2843a	10.1016/j.ijrobp.2015.11.022
Joshi, P.; Jallo, G.; Perera, R. J.	2020	In silico analysis of long non-coding RNAs in medulloblastoma and its subgroups	Medulloblastoma is the most common malignant pediatric brain tumor with high fatality rate. Recent large-scale studies utilizing genome-wide technologies have sub-grouped medulloblastomas into four major subgroups: wingless (WNT), sonic hedgehog (SHH), group 3, and group 4. However, there has yet to be a global analysis of long non-coding RNAs, a crucial part of the regulatory transcriptome, in m…	Neurobiol Dis	141		104873	https://ovidsp.ovid.com/ovidweb.cgi?T=JS&CSC=Y&NEWS=N&PAGE=fulltext&D=prem4&AN=32320737	https://dx.doi.org/10.1016/j.nbd.2020.104873
Kaanumalle, L. S.; Kamath, V.; Al-Kofahi, Y.; Bove, K.; Beck, R.; Hollman, D.; Ginty, F.; Kim, E.; Sarachan, B. D.; Lazare, M.; Lowes, C.; Ring, B.; Ong, T. J.; Li, Q.; Santamaria-Pang, A.	2013	Multiplexed analysis of lung cancer for distinguishing adenocarcinoma from squamous cell carcinoma	Background: Lung cancer is a leading cause of cancer related deaths, 80% of which are classified as non-small cell carcinomas (NSCLC). Differentiating the two main sub-types of NSCLC, adenocarcinoma (AD) from squamous cell carcinoma (SCC) is crucial for therapeutic decision-making. Current methods for characterizing subtypes may involve DAB stains on up to 7 tissue sections, depending on complexi…	Journal of Thoracic Oncology	8		S453-S454	https://ovidsp.ovid.com/ovidweb.cgi?T=JS&CSC=Y&NEWS=N&PAGE=fulltext&D=emed14&AN=71396405	http://dx.doi.org/10.1097/01.JTO.0000438438.14562.c8
Kachroo, S.; Melek, W. W.; Kurian, C. J.; Ieee,	2013	Evaluation of Predictive Learners for Cancer Incidence and Mortality	Ability to project cancer incidences and mortality is very important for cancer research and health care planning and is also a vital part of cancer screening and management programs. In current years, machine learning algorithms have been successfully shown to generate high forecasting accuracy and have drawn interest from healthcare professionals, research community, planners and policy makers.…	2013 E-Health and Bioengineering Conference			<Go to ISI>://WOS:000346672900156
Kachroo, S.; Melek, W. W.; Kurian, C. J.	2013	Evaluation of predictive learners for cancer incidence and mortality	Ability to project cancer incidences and mortality is very important for cancer research and healthcare planning and is also a vital part of cancer screening and management programs. In current years, machine learning algorithms have been successfully shown to generate high forecasting accuracy and have drawn interest from healthcare professionals, research community, planners and policy makers. …	4th IEEE International Conference on E-Health and Bioengineering, EHB 2013			https://www.scopus.com/inward/record.uri?eid=2-s2.0-84893764211&doi=10.1109%2fEHB.2013.6707388&partnerID=40&md5=f0bab76fa9a5516be988b72a4ef0b607
Kadara, H.; Behrens, C.; Solis, L.; Minna, J. D.; Hong, W. K.; Wistuba, I. I.; Lotan, R.	2010	A five-gene signature predictive of survival in early-stage lung adenocarcinoma but not in squamous cell carcinoma	Lung cancer still remains the leading cause of cancer-related deaths in the United States and worldwide. Identification of novel molecular markers for lung carcinogenesis, outcome and response to therapies would favorably impact the clinical management of lung cancer such as non-small cell lung cancer (NSCLC). We have previously derived gene expression signatures indicative of differential gene e…	Journal of Thoracic Oncology	5	6	S236-S237	https://ovidsp.ovid.com/ovidweb.cgi?T=JS&CSC=Y&NEWS=N&PAGE=fulltext&D=emed11&AN=70480411	http://dx.doi.org/10.1097/JTO.0b013e3181dc2e2b
Kailasam, M. S.; Thiagarajan, M.	2017	Performance analysis of feature-based lung tumor detection and classification	Background: Lung cancer is the leading cause of cancer death and it is identified at the ending stage of the severity. The differentiation between lesions and its background tissues are difficult task due to its low contrast between lesions and its background tissues. Lesion characterization is also a difficult task due to similar texture pattern between the lung tumors and normal lung tissues. M…	Current Medical Imaging Reviews	13	3	339-347	http://www.benthamdirect.org/pages/all_b_bypublication.php; https://ovidsp.ovid.com/ovidweb.cgi?T=JS&CSC=Y&NEWS=N&PAGE=fulltext&D=emed18&AN=617946762	http://dx.doi.org/10.2174/1573405612666160725093958
Kaiserman, I.; Rosner, M.; Pe'er, J.	2005	Forecasting the prognosis of choroidal melanoma with an artificial neural network	PURPOSE: To develop an artificial neural network (ANN) that will forecast the 5-year mortality from choroidal melanoma.; DESIGN: Retrospective, comparative, observational cohort study.; PARTICIPANTS: One hundred fifty-three eyes of 153 consecutive patients with choroidal melanoma (age, 58.4+/-14.6 years) who were treated with ruthenium 106 brachytherapy between 1988 and 1998 at the Department of …	Ophthalmology	112	9	1608	https://ovidsp.ovid.com/ovidweb.cgi?T=JS&CSC=Y&NEWS=N&PAGE=fulltext&D=med6&AN=16023213
Kaissis, G. A.; Jungmann, F.; Ziegelmayer, S.; Lohofer, F. K.; Harder, F. N.; Schlitter, A. M.; Muckenhuber, A.; Steiger, K.; Schirren, R.; Friess, H.; Schmid, R.; Weichert, W.; Makowski, M. R.; Braren, R. F.	2020	Multiparametric modelling of survival in pancreatic ductal adenocarcinoma using clinical, histomorphological, genetic and image-derived parameters	Rationale: Pancreatic ductal adenocarcinoma (PDAC) remains a tumor entity of exceptionally poor prognosis, and several biomarkers are under current investigation for the prediction of patient prognosis. Many studies focus on promoting newly developed imaging biomarkers without a rigorous comparison to other established parameters. To assess the true value and leverage the potential of all efforts…	J	9	5		https://www.mdpi.com/2077-0383/9/5/1250/pdf; https://ovidsp.ovid.com/ovidweb.cgi?T=JS&CSC=Y&NEWS=N&PAGE=fulltext&D=emexb&AN=2004250721	http://dx.doi.org/10.3390/jcm9051250
Kaissis, G.; Ziegelmayer, S.; Lohofer, F.; Algul, H.; Eiber, M.; Weichert, W.; Schmid, R.; Friess, H.; Rummeny, E.; Ankerst, D.; Siveke, J.; Braren, R.	2019	A machine learning model for the prediction of survival and tumor subtype in pancreatic ductal adenocarcinoma from preoperative diffusion-weighted imaging	BACKGROUND: To develop a supervised machine learning (ML) algorithm predicting above- versus below-median overall survival (OS) from diffusion-weighted imaging-derived radiomic features in patients with pancreatic ductal adenocarcinoma (PDAC).; METHODS: One hundred two patients with histopathologically proven PDAC were retrospectively assessed as training cohort, and 30 prospectively accrued and …	Eur Radiol Exp	3	1	41	https://ovidsp.ovid.com/ovidweb.cgi?T=JS&CSC=Y&NEWS=N&PAGE=fulltext&D=medl&AN=31624935	https://dx.doi.org/10.1186/s41747-019-0119-0
Kaissis, G.; Ziegelmayer, S.; Lohofer, F.; Steiger, K.; Algul, H.; Muckenhuber, A.; Yen, H. Y.; Rummeny, E.; Friess, H.; Schmid, R.; Weichert, W.; Siveke, J. T.; Braren, R.	2019	A machine learning algorithm predicts molecular subtypes in pancreatic ductal adenocarcinoma with differential response to gemcitabine-based versus FOLFIRINOX chemotherapy	PURPOSE: Development of a supervised machine-learning model capable of predicting clinically relevant molecular subtypes of pancreatic ductal adenocarcinoma (PDAC) from diffusion-weighted-imaging-derived radiomic features.; METHODS: The retrospective observational study assessed 55 surgical PDAC patients. Molecular subtypes were defined by immunohistochemical staining of KRT81. Tumors were manual…	PLoS ONE	14	10	e0218642	https://ovidsp.ovid.com/ovidweb.cgi?T=JS&CSC=Y&NEWS=N&PAGE=fulltext&D=medl&AN=31577805	https://dx.doi.org/10.1371/journal.pone.0218642
Kala, R. R. Janghel; A. Shukla; R. Tiwari; R.	2010	Breast cancer diagnostic system using Symbiotic Adaptive Neuro-evolution (SANE)	Breast cancer is the second leading cause of cancer deaths in women worldwide and occurs in nearly one out of eight women. In this paper we develop a hybrid intelligent system for diagnosis, prognosis and prediction for breast cancer using SANE (Symbiotic, Adaptive Neuro-evolution) and compare with ensemble ANN, modular neural network, fixed architecture evolutionary neural network (F-ENN) and Va…	2010 International Conference of Soft Computing and Pattern Recognition		326-329	https://doi.org/10.1109/SOCPAR.2010.5686161
Kala, R. R. Janghel; A. Shukla; R. Tiwari; R.	2010	Breast cancer diagnosis using Artificial Neural Network models	Breast cancer is the second leading cause of cancer deaths worldwide and occurrs in one out of eight women. In this paper we develop a system for diagnosis, prognosis and prediction of breast cancer using Artificial Neural Network (ANN) models. This will assist the doctors in diagnosis of the disease. We implement four models of neural networks namely Back Propagation Algorithm, Radial Basis Func…	The 3rd International Conference on Information Sciences and Interaction Sciences		89-94	https://doi.org/10.1109/ICICIS.2010.5534716
Kanavati, F.; Toyokawa, G.; Momosaki, S.; Rambeau, M.; Kozuma, Y.; Shoji, F.; Yamazaki, K.; Takeo, S.; Iizuka, O.; Tsuneki, M.	2020	Weakly-supervised learning for lung carcinoma classification using deep learning	Lung cancer is one of the major causes of cancer-related deaths in many countries around the world, and its histopathological diagnosis is crucial for deciding on optimum treatment strategies. Recently, Artificial Intelligence (AI) deep learning models have been widely shown to be useful in various medical fields, particularly image and pathological diagnoses; however, AI models for the pathologi…	Sci	10	1	9297	https://ovidsp.ovid.com/ovidweb.cgi?T=JS&CSC=Y&NEWS=N&PAGE=fulltext&D=emexb&AN=632046336	http://dx.doi.org/10.1038/s41598-020-66333-x
Kanellakis, N. I.; Lamote, K.	2019	Management of incidental nodules in lung cancer screening: Ready for prime-time?	Lung cancer is the leading cause of cancer-related mortality. Two independent trials from the USA and the Netherlands and Belgium demonstrated that annual low-dose computed tomography (LDCT) screening reduced mortality by 20% and 26%, respectively [1-3]. LDCT is therefore widely accepted as the preferred method for detecting pulmonary nodules, but raises an important clinical challenge concerning…	Breathe	15	4	346-349	https://breathe.ersjournals.com/content/15/4/346.full.pdf; https://ovidsp.ovid.com/ovidweb.cgi?T=JS&CSC=Y&NEWS=N&PAGE=fulltext&D=emexa&AN=2003262538	http://dx.doi.org/10.1183/20734735.0247-2019
Karami, E.; Soliman, H.; Ruschin, M.; Sahgal, A.; Myrehaug, S.; Tseng, C. L.; Czarnota, G. J.; Jabehdar-Maralani, P.; Chugh, B.; Lau, A.; Stanisz, G. J.; Sadeghi-Naini, A.	2019	Quantitative MRI Biomarkers of Stereotactic Radiotherapy Outcome in Brain Metastasis	About 20-40% of cancer patients develop brain metastases, causing significant morbidity and mortality. Stereotactic radiation treatment is an established option that delivers high dose radiation to the target while sparing the surrounding normal tissue. However, up to 20% of metastatic brain tumours progress despite stereotactic treatment, and it can take months before it is evident on follow-up …	Sci	9	1	19830	https://ovidsp.ovid.com/ovidweb.cgi?T=JS&CSC=Y&NEWS=N&PAGE=fulltext&D=mesx&AN=31882597	https://dx.doi.org/10.1038/s41598-019-56185-5
Karhade, A. V.; Ahmed, A. K.; Pennington, Z.; Chara, A.; Schilling, A.; Thio, Q. C. B. S.; Ogink, P. T.; Sciubba, D. M.; Schwab, J. H.	2020	External validation of the SORG 90-day and 1-year machine learning algorithms for survival in spinal metastatic disease	BACKGROUND CONTEXT: Preoperative survival estimation in spinal metastatic disease helps determine the appropriateness of invasive management. The SORG ML 90-day and 1-year machine learning algorithms for survival in spinal metastatic disease were previously developed in a single institutional sample but remain to be externally validated. PURPOSE: The purpose of this study was to externally valida…	Spine Journal	20	1	14-21	https://www.scopus.com/inward/record.uri?eid=2-s2.0-85073738347&doi=10.1016%2fj.spinee.2019.09.003&partnerID=40&md5=3e94fcc253319f95dd672ba386ae6b45	10.1016/j.spinee.2019.09.003
Karhade, A. V.; Shah, A. A.; Bono, C. M.; Ferrone, M. L.; Nelson, S. B.; Schoenfeld, A. J.; Harris, M. B.; Schwab, J. H.	2019	Development of machine learning algorithms for prediction of mortality in spinal epidural abscess	BACKGROUND CONTEXT: In-hospital and short-term mortality in patients with spinal epidural abscess (SEA) remains unacceptably high despite diagnostic and therapeutic advancements. Forecasting this potentially avoidable consequence at the time of admission could improve patient management and counseling. Few studies exist to meet this need, and none have explored methodologies such as machine learn…	Spine J	19	12	1950-1959	https://ovidsp.ovid.com/ovidweb.cgi?T=JS&CSC=Y&NEWS=N&PAGE=fulltext&D=medl&AN=31255788	https://dx.doi.org/10.1016/j.spinee.2019.06.024
Karhade, A. V.; Thio, Q.; Ogink, P.; Kim, J.; Lozano-Calderon, S.; Raskin, K.; Schwab, J. H.	2018	Development of Machine Learning Algorithms for Prediction of 5-Year Spinal Chordoma Survival	BACKGROUND: Chordomas are locally invasive slow-growing tumors that are difficult to study because of the rarity of the tumors and the lack of significant volumes of patients with longitudinal follow-up. As such, there are currently no machine learning studies in the chordoma literature. The purpose of this study was to develop machine learning models for survival prediction and deploy them as op…	World Neurosurg	119		e842-e847	https://ovidsp.ovid.com/ovidweb.cgi?T=JS&CSC=Y&NEWS=N&PAGE=fulltext&D=med15&AN=30096498	https://dx.doi.org/10.1016/j.wneu.2018.07.276
Karhade, A. V.; Thio, Qcbs; Ogink, P. T.; Bono, C. M.; Ferrone, M. L.; Oh, K. S.; Saylor, P. J.; Schoenfeld, A. J.; Shin, J. H.; Harris, M. B.; Schwab, J. H.	2019	Predicting 90-Day and 1-Year Mortality in Spinal Metastatic Disease: Development and Internal Validation	BACKGROUND: Increasing prevalence of metastatic disease has been accompanied by increasing rates of surgical intervention. Current tools have poor to fair predictive performance for intermediate (90-d) and long-term (1-yr) mortality.; OBJECTIVE: To develop predictive algorithms for spinal metastatic disease at these time points and to provide patient-specific explanations of the predictions gener…	Neurosurgery	85	4	E671-E681	https://ovidsp.ovid.com/ovidweb.cgi?T=JS&CSC=Y&NEWS=N&PAGE=fulltext&D=medl&AN=30869143	https://dx.doi.org/10.1093/neuros/nyz070
Karhade, A. V.; Thio, Qcbs; Ogink, P. T.; Shah, A. A.; Bono, C. M.; Oh, K. S.; Saylor, P. J.; Schoenfeld, A. J.; Shin, J. H.; Harris, M. B.; Schwab, J. H.	2019	Development of Machine Learning Algorithms for Prediction of 30-Day Mortality After Surgery for Spinal Metastasis	BACKGROUND: Preoperative prognostication of short-term postoperative mortality in patients with spinal metastatic disease can improve shared decision making around end-of-life care.; OBJECTIVE: To (1) develop machine learning algorithms for prediction of short-term mortality and (2) deploy these models in an open access web application.; METHODS: The American College of Surgeons, National Surgica…	Neurosurgery	85	1	E83-E91	https://ovidsp.ovid.com/ovidweb.cgi?T=JS&CSC=Y&NEWS=N&PAGE=fulltext&D=medl&AN=30476188	https://dx.doi.org/10.1093/neuros/nyy469
Kariche, N.; Moulai, N.; Sellam, L. S.; Benyahia, S.; Ouahioune, W.; Djennaoui, D.; Touil-Boukoffa, C.; Bourouba, M.	2019	Expression Analysis of the Mediators of Epithelial to Mesenchymal Transition and Early Risk Assessment of Therapeutic Failure in Laryngeal Carcinoma	Laryngeal squamous cell carcinoma (LSCC) is an aggressive malignancy which lacks early predictors of prognosis. Here, we hypothesized that expression and prognostic characterization of the critical mediators of epithelial to mesenchymal transition (EMT) may provide key information in this regard. Linear regression and multiple correspondence analyses were performed on immunohistochemical data obt…	Journal of Oncology	2019 (no pagination)			http://www.hindawi.com/journals/jo/; https://ovidsp.ovid.com/ovidweb.cgi?T=JS&CSC=Y&NEWS=N&PAGE=fulltext&D=emexa&AN=2004392769	http://dx.doi.org/10.1155/2019/5649846
Karnes, J.; Ross, A.; Schaeffer, E. M.; Klein, E. A.; Erho, N.; Yousefi, K.; Takhar, M.; Davicioni, E.; Trock, B. J.	2016	Validation of a genomic risk classifier to predict prostate cancer-specific mortality (PCSM) in high-risk patients	Background: The time course to PCSM is highly variable for men with high risk after prostatectomy (RP); a majority will die of other causes. Accurately stratifying PCSM risk can improve therapy decisions. We validated ability of the 22 gene Decipher genomic classifier (GC) to improve upon clinical variables to predict PCSM in men with high risk after RP. Method(s): Men with adverse pathologic fea…	Journal of Clinical Oncology Conference	34	Supplement 15		http://meeting.ascopubs.org/cgi/content/abstract/34/15_suppl/5056?sid=d8a6ad87-8e7f-40f2-bde1-49a7fe1bb573; https://ovidsp.ovid.com/ovidweb.cgi?T=JS&CSC=Y&NEWS=N&PAGE=fulltext&D=emed17&AN=611753439
Karnes, J.; Tomlins, S.; Alshalalfa, M.; Davicioni, E.; Erho, N.; Yousefi, K.; Zhao, S.; Haddad, Z.; Den, R.; Dicker, A.; Trock, B.; Demarzo, A.; Ross, A.; Schaeffer, E.; Klein, E.; Magi-Galluzzi, C.; Jenkins, R.; Feng, F.	2015	Molecular and clinical characterization of 1,577 primary prostate cancers reveal novel clinical and biological insights into subtypes	INTRODUCTION & OBJECTIVES: Prostate cancer molecular subtypes based on ETS gene fusions and SPINK1 were originally identified through outlier gene expression profiling analysis. Such molecular subtypes may have utility in disease stratification and clonality assessment, complementing available purely prognostic tests. Hence, we determined the analytical validity of molecular sub-typing, explored …	European Urology, Supplements	14 (2)		e430-e430a	https://ovidsp.ovid.com/ovidweb.cgi?T=JS&CSC=Y&NEWS=N&PAGE=fulltext&D=emed16&AN=71831363
Karnes, R. J.; Ross, A.; Schaeffer, E.; Klein, E.; Erho, N.; Yousefi, K.; Takhar, M.; Davicioni, E.; Trock, B.	2016	Validation of a genomic risk classifier to predict prostate cancer death in high risk patients	INTRODUCTION AND OBJECTIVES: The time course to prostate cancer specific mortality (PCSM) is highly variable for men with high risk after prostatectomy (RP), and a substantial proportion of men will die of other causes. Accurately stratifying risk of PCSM may allow more appropriate therapy decisions. We evaluated whether the 22 gene Decipher genomic classifier (GC) can improve prediction of PCSM …	J Urol	195	4	e76	https://ovidsp.ovid.com/ovidweb.cgi?T=JS&CSC=Y&NEWS=N&PAGE=fulltext&D=emed17&AN=72238936
Karsligil, K. Gündüz; A. Albayrak; G. Bilgin; M. E.	2018	Classification of tumor regions in histopathological images using convolutional neural networks	In recent years, the number of deaths caused by cancer diseases are quite high when compared to other diseases. Early diagnosis of cancer and its associated diseases is crucial in terms of treating the disease. With the development of imaging devices, it has become possible to image, track, and treat patients with the computer assisted diagnosis (CAD) systems. Especially with high-resolution scan…	2018 26th Signal Processing and Communications Applications Conference (SIU)		2022-01-04	https://doi.org/10.1109/SIU.2018.8404619
Kashani, H. R. K.; Azhari, S.; Nayebaghayee, H.; Salimi, S.; Mohammadi, H. R.	2020	Prediction value of preoperative findings on meningioma grading using artificial neural network	Objectives: Meningioma is the most common brain tumor in adults. Grade 1 meningiomas have excellent prognoses, but grades 2 and 3 usually have worse outcomes, higher recurrence rates, and higher mortality rates. Preoperative determination of tumor grade may be helpful in deciding the type of surgery and the rate of resection. Blood markers have been used to predict the rate of malignancy and prog…	Clinical Neurology and Neurosurgery	196			<Go to ISI>://WOS:000571482200003	10.1016/j.clineuro.2020.105947
Kate, R. J.; Nadig, R.	2017	Stage-specific predictive models for breast cancer survivability	BACKGROUND: Survivability rates vary widely among various stages of breast cancer. Although machine learning models built in past to predict breast cancer survivability were given stage as one of the features, they were not trained or evaluated separately for each stage.; OBJECTIVE: To investigate whether there are differences in performance of machine learning models trained and evaluated across…	Int J Med Inf	97		304-311	https://ovidsp.ovid.com/ovidweb.cgi?T=JS&CSC=Y&NEWS=N&PAGE=fulltext&D=med14&AN=27919388	https://dx.doi.org/10.1016/j.ijmedinf.2016.11.001
Kattan, M. W.	2009	Prediction Models for Transitional Cell Carcinoma		J Urol	182	2	423-424	https://ovidsp.ovid.com/ovidweb.cgi?T=JS&CSC=Y&NEWS=N&PAGE=fulltext&D=emed11&AN=50548507	http://dx.doi.org/10.1016/j.juro.2009.05.072
Kaur, H.; Dhall, A.; Kumar, R.; Raghava, G. P. S.	2019	Identification of Platform-Independent Diagnostic Biomarker Panel for Hepatocellular Carcinoma Using Large-Scale Transcriptomics Data	The high mortality rate of hepatocellular carcinoma (HCC) is primarily due to its late diagnosis. In the past, numerous attempts have been made to design genetic biomarkers for the identification of HCC; unfortunately, most of the studies are based on small datasets obtained from a specific platform or lack reasonable validation performance on the external datasets. In order to identify a univers…	Front	10		1306	https://ovidsp.ovid.com/ovidweb.cgi?T=JS&CSC=Y&NEWS=N&PAGE=fulltext&D=prem&AN=31998366	https://dx.doi.org/10.3389/fgene.2019.01306
Kaur, I.; Doja, M. N.; Ahmad, T.	2020	Time-range based sequential mining for survival prediction in prostate cancer	BACKGROUND AND OBJECTIVE: Metastatic prostate cancer has a higher mortality rate than localized cancers. There is a need to investigate the survival outcome of metastatic prostate cancers separately. Also, the treatments undertaken by the patients affect their overall survival. The present study tries to analyze the sequence of treatments given to the patients, along with the time intervals betwe…	J Biomed Inform	110		103550	https://ovidsp.ovid.com/ovidweb.cgi?T=JS&CSC=Y&NEWS=N&PAGE=fulltext&D=prem&AN=32882394	https://dx.doi.org/10.1016/j.jbi.2020.103550
Kawakami, E.; Tabata, J.; Yanaihara, N.; Ishikawa, T.; Koseki, K.; Iida, Y.; Saito, M.; Komazaki, H.; Shapiro, J. S.; Goto, C.; Akiyama, Y.; Saito, R.; Saito, M.; Takano, H.; Yamada, K.; Okamoto, A.	2019	Application of Artificial Intelligence for Preoperative Diagnostic and Prognostic Prediction in Epithelial Ovarian Cancer Based on Blood Biomarkers	PURPOSE: We aimed to develop an ovarian cancer-specific predictive framework for clinical stage, histotype, residual tumor burden, and prognosis using machine learning methods based on multiple biomarkers.; EXPERIMENTAL DESIGN: Overall, 334 patients with epithelial ovarian cancer (EOC) and 101 patients with benign ovarian tumors were randomly assigned to "training" and "test" cohorts. Seven super…	Clin Cancer Res	25	10	3006-3015	https://ovidsp.ovid.com/ovidweb.cgi?T=JS&CSC=Y&NEWS=N&PAGE=fulltext&D=medl&AN=30979733	https://dx.doi.org/10.1158/1078-0432.CCR-18-3378
Kazan, H.	2016	Modeling Gene Regulation in Liver Hepatocellular Carcinoma with Random Forests	Liver hepatocellular carcinoma (HCC) remains a leading cause of cancer-related death. Poor understanding of the mechanisms underlying HCC prevents early detection and leads to high mortality. We developed a random forest model that incorporates copy-number variation, DNA methylation, transcription factor, and microRNA binding information as features to predict gene expression in HCC. Our model ac…	Biomed Res Int	2016 (no pagination)			http://www.hindawi.com/journals/biomed/; https://ovidsp.ovid.com/ovidweb.cgi?T=JS&CSC=Y&NEWS=N&PAGE=fulltext&D=emed17&AN=612965582	http://dx.doi.org/10.1155/2016/1035945
Keller, A.; Wilhelm, T.; Vetter, M.	2016	Towards classification of human hepatic and malign tissue using diffuse reflectance spectroscopy and impedance spectroscopy	Purpose Biopsies of soft tissues are being intensively discussed because of the risk of tumor cell seeding. This procedure can cause the formation of subcutaneous metastases in the needle tract or distant metastases via the interstitial fluid. Since 90 % of the cancer mortality is caused by metastases, every biopsy is critically reviewed for the necessity [1]. Furthermore there is often a radiati…	International Journal of Computer Assisted Radiology and Surgery	11	1	S197-S198	https://ovidsp.ovid.com/ovidweb.cgi?T=JS&CSC=Y&NEWS=N&PAGE=fulltext&D=emed17&AN=72343247	http://dx.doi.org/10.1007/s11548-016-1412-5
Kelly, J. G.; Angelov, P. P.; Trevisan, J.; Vlachopoulou, A.; Paraskevaidis, E.; Martin-Hirsch, P. L.; Martin, F. L.	2010	Robust classification of low-grade cervical cytology following analysis with ATR-FTIR spectroscopy and subsequent application of self-learning classifier eClass	Although the UK cervical screening programme has reduced mortality associated with invasive disease, advancement from a high-throughput predictive methodology that is cost-effective and robust could greatly support the current system. We combined analysis by attenuated total reflection Fourier-transform infrared spectroscopy of cervical cytology with self-learning classifier eClass. This predicti…	Anal Bioanal Chem	398	5	2191-201	https://ovidsp.ovid.com/ovidweb.cgi?T=JS&CSC=Y&NEWS=N&PAGE=fulltext&D=med8&AN=20857283	https://dx.doi.org/10.1007/s00216-010-4179-5
Kessler, A.; Dankwa, S.; Bernabeu, M.; Harawa, V.; Danziger, S. A.; Duffy, F.; Kampondeni, S. D.; Potchen, M. J.; Dambrauskas, N.; Vigdorovich, V.; Oliver, B. G.; Hochman, S. E.; Mowrey, W. B.; MacCormick, I. J. C.; Mandala, W. L.; Rogerson, S. J.; Sather, D. N.; Aitchison, J. D.; Taylor, T. E.; Seydel, K. B.; Smith, J. D.; Kim, K.	2017	Linking EPCR-Binding PfEMP1 to Brain Swelling in Pediatric Cerebral Malaria	Brain swelling is a major predictor of mortality in pediatric cerebral malaria (CM). However, the mechanisms leading to swelling remain poorly defined. Here, we combined neuroimaging, parasite transcript profiling, and laboratory blood profiles to develop machine-learning models of malarial retinopathy and brain swelling. We found that parasite var transcripts encoding endothelial protein C recep…	Cell Host and Microbe	22	5	601-614.e5	https://www.scopus.com/inward/record.uri?eid=2-s2.0-85032590759&doi=10.1016%2fj.chom.2017.09.009&partnerID=40&md5=470f09b0b1f287b18582513a14d27410	10.1016/j.chom.2017.09.009
Khan, F. M.	2018	Predicting Advanced Prostate Cancer from Modeling Early Indications in Biopsy and Prostatectomy Samples via Transductive Semi-Supervised Survival Analysis	Prostate cancer is the most prevalent form of cancer and the second most common cause of cancer deaths among men in the United States. Accurate prognosis is important as it is the principal factor in determining the treatment plan. Prostate cancer is a complex disease which advances in stages. While clinical failure (including metastasis) is a significant endpoint following a radical prostatectom…	Biomed Res Int	2018		2178645	https://ovidsp.ovid.com/ovidweb.cgi?T=JS&CSC=Y&NEWS=N&PAGE=fulltext&D=med15&AN=30420958	https://dx.doi.org/10.1155/2018/2178645
Khan, F. M.	2018	Interval Kernels for Combining Biometric Measurements from Multiple Prostate Samples per Patient in Prognostic Models with Transductive Semi-Supervised Support Vector Regression	Prostate cancer is the most prevalent form of cancer and second most common form of cancer deaths among men in the United States. Physicians work with patients to make difficult treatment decisions. They are often aided by a multitude of prognostic models to assess risk and predict outcomes. These survival analysis models may analyze features characterizing biomolecular and histomorphic propertie…	2018 40th Annual International Conference of the IEEE Engineering in Medicine and Biology Society (EMBC)		3967-3970	https://doi.org/10.1109/EMBC.2018.8513386
Khattree, R.; Naik, D. N.	2007	Computational methods in biomedical research	Continuing advances in biomedical research and statistical methods call for a constant stream of updated, cohesive accounts of new developments so that the methodologies can be properly implemented in the biomedical field. Responding to this need, Computational Methods in Biomedical Research explores important current and emerging computational statistical methods that are used in biomedical rese…	Computational Methods in Biomedical Research		1-413	https://www.scopus.com/inward/record.uri?eid=2-s2.0-85057432692&partnerID=40&md5=5befaaa89690ed8f5b26c2f2232c77d6
Khorrami, M.; Prasanna, P.; Gupta, A.; Patil, P.; Velu, P. D.; Thawani, R.; Corredor, G.; Alilou, M.; Bera, K.; Fu, P.; Feldman, M.; Velcheti, V.; Madabhushi, A.	2020	Changes in CT Radiomic Features Associated with Lymphocyte Distribution Predict Overall Survival and Response to Immunotherapy in Non-Small Cell Lung Cancer	No predictive biomarkers can robustly identify patients with non-small cell lung cancer (NSCLC) who will benefit from immune checkpoint inhibitor (ICI) therapies. Here, in a machine learning setting, we compared changes ("delta") in the radiomic texture (DelRADx) of CT patterns both within and outside tumor nodules before and after two to three cycles of ICI therapy. We found that DelRADx pattern…	Cancer Immunol Res	8	1	108-119	https://ovidsp.ovid.com/ovidweb.cgi?T=JS&CSC=Y&NEWS=N&PAGE=fulltext&D=medl&AN=31719058	https://dx.doi.org/10.1158/2326-6066.CIR-19-0476
Khourdifi, Y.; Bahaj, M.; Ieee,	2018	Applying Best Machine Learning Algorithms for Breast Cancer Prediction and Classification	Breast cancer is one of the most common cancers among women in the world, accounting for the majority of new cancer cases and cancer-related deaths according to global statistics, making it a significant public health problem in today's society. In this paper, we will present an overview of the evolution of large data in the health system, and apply four learning algorithms to a breast cancer dat…	2018 International Conference on Electronics, Control, Optimization and Computer Science			<Go to ISI>://WOS:000458420800044
Kim, H. L.; Li, P.; Huang, H. C.; Deheshi, S.; Knudsen, B.; Abou-Ouf, H.; Lam, L. L. C.; Margrave, J.; Plessis, M. D.; Davicioni, E.; Tosoian, J. J.; Ross, A.; Davis, J. W.; Eric Hyndman, M.; Klein, E. A.; Bismar, T. A.	2018	Validation of a genomic classifier to predict adverse pathology in men diagnosed with low risk prostate cancer	Background: The Decipher 22-feature genomic classifier (GC) has been validated to predict metastasis and prostate cancer specific mortality in needle biopsy (Bx) tissue of men with intermediate and high-risk prostate cancer. We validate GC in diagnostic Bx specimens for the prediction of high-grade/stage (HGS) disease at radical prostatectomy (RP) in men with low and favorable-intermediate (fav-i…	Journal of Clinical Oncology Conference	36	6 Supplement 1		http://ascopubs.org/doi/abs/10.1200/JCO.2018.36.6_suppl.71; https://ovidsp.ovid.com/ovidweb.cgi?T=JS&CSC=Y&NEWS=N&PAGE=fulltext&D=emed19&AN=625350073	http://dx.doi.org/10.1200/JCO.2018.36.6_suppl.71
Kim, J.; Yuan, C.; Babic, A.; Bao, Y.; Clish, C. B.; Pollak, M. N.; Amundadottir, L. T.; Klein, A. P.; Stolzenberg-Solomon, R. Z.; Pandharipande, P. V.; Brais, L. K.; Welch, M. W.; Ng, K.; Giovannucci, E. L.; Sesso, H. D.; Manson, J. E.; Stampfer, M. J.; Fuchs, C. S.; Wolpin, B. M.; Kraft, P.	2020	Genetic and Circulating Biomarker Data Improve Risk Prediction for Pancreatic Cancer in the General Population	BACKGROUND: Pancreatic cancer is the third leading cause of cancer death in the United States, and 80% of patients present with advanced, incurable disease. Risk markers for pancreatic cancer have been characterized, but combined models are not used clinically to identify individuals at high risk for the disease. METHOD(S): Within a nested case-control study of 500 pancreatic cancer cases diagnos…	Cancer epidemiology, biomarkers & prevention : a publication of the American Association for Cancer Research, cosponsored by the American Society of Preventive Oncology	29	5	999-1008	https://ovidsp.ovid.com/ovidweb.cgi?T=JS&CSC=Y&NEWS=N&PAGE=fulltext&D=emexb&AN=631611617	http://dx.doi.org/10.1158/1055-9965.EPI-19-1389
Kim, K. J.; Cho, S. B.	2004	Prediction of colon cancer using an evolutionary neural network	Colon cancer is second only to lung cancer as a cause of cancer-related mortality in Western countries. Colon cancer is a genetic disease, propagated by the acquisition of somatic alterations that influence gene expression. DNA microarray technology provides a format for the simultaneous measurement of the expression level of thousands of genes in a single hybridization assay. The most exciting r…	Neurocomputing	61	2022-01-04	361-379	https://ovidsp.ovid.com/ovidweb.cgi?T=JS&CSC=Y&NEWS=N&PAGE=fulltext&D=emed8&AN=39618385	http://dx.doi.org/10.1016/j.neucom.2003.11.008
Kim, S.; Park, T.; Kon, M.	2014	Cancer survival classification using integrated data sets and intermediate information	OBJECTIVE: Although numerous studies related to cancer survival have been published, increasing the prediction accuracy of survival classes still remains a challenge. Integration of different data sets, such as microRNA (miRNA) and mRNA, might increase the accuracy of survival class prediction. Therefore, we suggested a machine learning (ML) approach to integrate different data sets, and develope…	Artif Intell Med	62	1	23-31	https://ovidsp.ovid.com/ovidweb.cgi?T=JS&CSC=Y&NEWS=N&PAGE=fulltext&D=med11&AN=24997860	https://dx.doi.org/10.1016/j.artmed.2014.06.003
Klen, R.; Salminen, A. P.; Mahmoudian, M.; Syvanen, K. T.; Elo, L. L.; Bostrom, P. J.	2019	Prediction of complication related death after radical cystectomy for bladder cancer with machine learning methodology	Purpose: To create a pre-operatively usable tool to identify patients at high risk of early death (within 90 days post-operatively) after radical cystectomy and to assess potential risk factors for post-operative and surgery related mortality. Materials and methods: Material consists of 1099 consecutive radical cystectomy (RC) patients operated at 16 different hospitals in Finland 2005-2014. Mach…	Scand J Urol	53	5	325-331	https://ovidsp.ovid.com/ovidweb.cgi?T=JS&CSC=Y&NEWS=N&PAGE=fulltext&D=medl&AN=31552774	https://dx.doi.org/10.1080/21681805.2019.1665579
Ko, B. S.; Wang, Y. F.; Li, J. L.; Li, C. C.; Weng, P. F.; Hsu, S. C.; Hou, H. A.; Huang, H. H.; Yao, M.; Lin, C. T.; Liu, J. H.; Tsai, C. H.; Huang, T. C.; Wu, S. J.; Huang, S. Y.; Chou, W. C.; Tien, H. F.; Lee, C. C.; Tang, J. L.	2018	Clinically validated machine learning algorithm for detecting residual diseases with multicolor flow cytometry analysis in acute myeloid leukemia and myelodysplastic syndrome	BACKGROUND: Multicolor flow cytometry (MFC) analysis is widely used to identify minimal residual disease (MRD) after treatment for acute myeloid leukemia (AML) and myelodysplastic syndrome (MDS). However, current manual interpretation suffers from drawbacks of time consuming and interpreter idiosyncrasy. Artificial intelligence (AI), with the expertise in assisting repetitive or complex analysis,…	EBioMedicine	37		91-100	https://ovidsp.ovid.com/ovidweb.cgi?T=JS&CSC=Y&NEWS=N&PAGE=fulltext&D=med15&AN=30361063	https://dx.doi.org/10.1016/j.ebiom.2018.10.042
Ko, B. S.; Wang, Y. F.; Lu, C. C.; Li, J. L.; Lee, C. C.; Tang, J. L.; Tien, H. F.	2018	Relapse and Mortality Prediction of Acute Myeloid Leukemia Patients Using Deep Bidirectional Long Short-Term Memory-Deep Neural Network Architecture		Blood	132			<Go to ISI>://WOS:000454842800012	10.1182/blood-2018-99-115778
Kobylińska, K.; Mikołajczyk, T.; Adamek, M.; Orłowski, T.; Biecek, P.	2019	Explainable Machine Learning for Modeling of Early Postoperative Mortality in Lung Cancer	In recent years we see an increasing interest in applications of complex machine learning methods to medical problems. Black box models based on deep neural networks or ensembles are more and more popular in diagnostic, personalized medicine (Hamet and Tremblay 2017) or screening studies (Scheeder et al. 2018). Partially because they are accurate and easy to train. Nevertheless such models may be…	7th Joint Workshop on Knowledge Representation for Health Care and Process-Oriented Information Systems in Health Care, KR4HC/ProHealth 2019 and the 1st Workshop on Transparent, Explainable and Affective AI in Medical Systems, TEAAM 2019 held in conjunction with the Artificial Intelligence in Medicine, AIME 2019	11979 LNAI	161-174	https://www.scopus.com/inward/record.uri?eid=2-s2.0-85078401371&doi=10.1007%2f978-3-030-37446-4_13&partnerID=40&md5=80a0f7a54ad6499d6f52682587955d10
Kogan, Y.; Kleiman, M.; Shannon, S.; Elishmereni, M.; Taub, E.; Aptekar, L.; Brenner, R. M.; Berger, R.; Nechushtan, H.; Agur, Z.	2018	A new algorithm predicting imminent disease progression in advanced NSCLC patients by machine-learning integration of five serum biomarkers	Background: Non-small cell lung cancer (NSCLC) is the leading cause of cancer death in America. Predicting disease progression just prior to its clinical manifestation would allow an earlier switch to the next treatment line, thus preventing major decline in the patient's state and potentially improving response to therapy. Yet, present serum tumor biomarkers, e.g. carcinoembryonic antigen (CEA),…	Journal of Clinical Oncology Conference	36	15 Supplement 1		http://ascopubs.org/doi/abs/10.1200/JCO.2018.36.15_suppl.e21190; https://ovidsp.ovid.com/ovidweb.cgi?T=JS&CSC=Y&NEWS=N&PAGE=fulltext&D=emed19&AN=625969698	http://dx.doi.org/10.1200/JCO.2018.36.15-suppl.e21190
Kondo, M.; Hoshi, S. L.; Yamanaka, T.; Ishiguro, H.; Toi, M.	2011	Economic evaluation of the 21-gene signature (Oncotype DX) in lymph node-negative/positive, hormone receptor-positive early-stage breast cancer based on Japanese validation study (JBCRG-TR03)	The 21-gene signature is validated as a good predictor of recurrence for lymph node-negative/positive, hormone receptor-positive, early-stage breast cancer in Japanese patient population. This study evaluates the cost-effectiveness of two scenarios designed to include the assay into Japan's social health insurance benefit package: one for LN-, ER+, ESBC and another for LN-/+, ER+, ESBC. An econom…	Breast Cancer Research and Treatment	127	3	739-749	https://ovidsp.ovid.com/ovidweb.cgi?T=JS&CSC=Y&NEWS=N&PAGE=fulltext&D=emed12&AN=51154110	http://dx.doi.org/10.1007/s10549-010-1243-y
Kong, C. Li; X. Xie; J. Li; N.	2017	Improving colorectal polyp classification based on physical examination data — A ensemble learning approach	Colorectal cancer is a common type of cancer. Due to the alarming incidence and mortality rate, it has received increasing attention on early detection and treatment. Colorectal polyps form and grow at initial stages of most colorectal cancer cases. Due to rather stringent medical resource availability and low screening compliance rate, it is more desirable in China than industrialized countries …	2017 13th IEEE Conference on Automation Science and Engineering (CASE)		193-194	https://doi.org/10.1109/COASE.2017.8256102
Kong, L.; Lv, T.; Jiang, L.; Yang, J.; Yang, J.	2020	A simple four-factor preoperative recipient scoring model for prediction of 90-day mortality after adult liver Transplantation:A retrospective cohort study	Background: Although numerous scoring models are available to predict the prognosis of patients undergoing liver transplantation (LT), the field lacks a simple model for quick prediction of the short-term survival of patients after LT in the event that the donor's information is not available in advance. Methods: A total of 1495 adult patients underwent LT in the present study. Three-quarters of …	International Journal of Surgery	81		26-31	https://www.scopus.com/inward/record.uri?eid=2-s2.0-85088959449&doi=10.1016%2fj.ijsu.2020.07.021&partnerID=40&md5=08120e9a2606c4b18b409ee7b08529d0	10.1016/j.ijsu.2020.07.021
Koo, K. C.; Min, G. R.; Kim, J.; Park, J. S.; Kim, J. W.; Ahn, H. K.; Min, M.; Chung, B. H.	2019	A multilayer perceptron artificial neural network model for predicting survival of patients with prostate cancer according to initial treatment strategy: Development of a web-based clinical decision support system	Introduction & Objectives: Precision medicine is a goal for many translational and clinical investigators. Survival outcomes of prostate cancer (PCa)are significantly influenced by the initial treatment strategy. We established a multilayer perceptron artificial neural network (ANN)model for predicting PCa survival according to initial treatment modality. Material(s) and Method(s): Clinicopatholo…	European Urology, Supplements	18 (1)		e223-e224	https://ovidsp.ovid.com/ovidweb.cgi?T=JS&CSC=Y&NEWS=N&PAGE=fulltext&D=emexa&AN=2001680025	http://dx.doi.org/10.1016/S1569-9056%2819%2930163-0
Koohbanani, N. A.; Qaisar, T.; Shaban, M.; Gamper, J.; Rajpoot, N.	2018	Significance of Hyperparameter Optimization for Metastasis Detection in Breast Histology Images	Breast cancer (BC) is the second most leading cause of cancer deaths in women and BC metastasis accounts for the majority of deaths. Early detection of breast cancer metastasis in sentinel lymph nodes is of high importance for prediction and management of breast cancer progression. In this paper, we propose a novel deep learning framework for automatic detection of micro-and macro-metastasis in m…	Computational Pathology and Ophthalmic Medical Image Analysis	11039	139-147	<Go to ISI>://WOS:000477957900017
Korhani Kangi, A.; Bahrampour, A.	2018	Predicting the Survival of Gastric Cancer Patients Using Artificial and Bayesian Neural Networks	Introduction and purpose: In recent years the use of neural networks without any premises for investigation of prognosis in analyzing survival data has increased. Artificial neural networks (ANN) use small processors with a continuous network to solve problems inspired by the human brain. Bayesian neural networks (BNN) constitute a neural-based approach to modeling and non-linearization of comple…	Asian Pac J Cancer Prev	19	2	487-490	https://ovidsp.ovid.com/ovidweb.cgi?T=JS&CSC=Y&NEWS=N&PAGE=fulltext&D=med15&AN=29480983
Kort, S.; Brusse-Keizer, M.; Schouwink, H.; Gerritsen, J. W.; De Jongh, F.; Van Der Palen, J.	2017	Detection of non-small cell lung cancer by an electronic nose	Introduction: Lung cancer occupies the first place in cancer-related deaths. 15% of lung cancer cases present timely with localized, potentially curable disease. Therefore, a sensitive, non-invasive tool to detect lung cancer earlier is desired. Exhaled breath analysis by electronic nose technology measures volatile organic compounds (VOC's), which reflect pathological processes in the body. We a…	European Respiratory Journal Conference: European Respiratory Society International Congress, ERS	50	Supplement 61		http://erj.ersjournals.com/content/50/suppl_61/PA2032; https://ovidsp.ovid.com/ovidweb.cgi?T=JS&CSC=Y&NEWS=N&PAGE=fulltext&D=emed18&AN=625792465	http://dx.doi.org/10.1183/1393003.congress-2017.PA2032
Kort, S.; Brusse-Keizer, M.; Schouwink, H.; Citgez, E.; De Jongh, F.; Gerritsen, J. W.; Van Der Palen, J.	2019	Improving lung cancer diagnosis from exhaled-breath analysis by adding clinical parameters to the artificial neural network	Introduction: Lung cancer is a leading cause of cancer mortality. Exhaled-breath analysis of volatile organic compounds (VOC's) may detect lung cancer at an early stage, possibly leading to better outcomes. Artificial neural networks (ANN) have proven to be accurate tools to diagnose lung cancer by distinguishing between breath profiles of healthy and sick individuals. Adding readily available cl…	European Respiratory Journal Conference: 29th International Congress of the European Respiratory Society, ERS Spain	54	Supplement 63		https://erj.ersjournals.com/content/54/suppl_63/OA1913; https://ovidsp.ovid.com/ovidweb.cgi?T=JS&CSC=Y&NEWS=N&PAGE=fulltext&D=emexa&AN=630917591	http://dx.doi.org/10.1183/13993003.congress-2019.OA1913
Kort, S.; Tiggeloven, M.; Brusse-Keizer, M.; Schouwink, H.; De Jongh, F.; Citgez, E.; Gerritsen, J. W.; Van Der Palen, J.	2018	Detecting subtypes of non-small cell lung cancer by electronic nose	Introduction: Lung cancer is the leading cause of global cancer mortality. Exhaled-breath analysis of volatile organic compounds (VOC's), reflecting pathological processes, has the potential to detect non-small cell lung cancer (NSCLC) early in the course of the disease in a non-invasive way, which may improve outcome. Analyses into subtypes of NSCLC, such as adenocarcinoma (AC) and squamous cell…	European Respiratory Journal Conference: European Respiratory Society International Congress, ERS	52	Supplement 62		http://erj.ersjournals.com/content/52/suppl_62/PA1761; https://ovidsp.ovid.com/ovidweb.cgi?T=JS&CSC=Y&NEWS=N&PAGE=fulltext&D=emed19&AN=626628796	http://dx.doi.org/10.1183/13993003.congress-2018.PA1761
Kosec, A.; Novak, R.; Konjevoda, P.; Trkulja, V.; Bedekovic, V.; Grgurevic, L.	2019	Tumor tissue hnRNP M and HSP 90alpha as potential predictors of disease-specific mortality in patients with early-stage cutaneous head and neck melanoma: A proteomics-based study	Background: Breslow tumor thickness and mitotic rate are standardly used for risk stratification of patients with malignant melanoma. However, their prognostic value is relatively limited and a need for improved prognostication has been advocated. We aimed to screen the tumor tissue proteome in a search for potentially useful prognostic factors in early-stage cutaneous head and neck melanoma. Met…	Oncotarget	10	62	6713-6722	http://www.impactjournals.com/oncotarget/index.php?journal=oncotarget; https://ovidsp.ovid.com/ovidweb.cgi?T=JS&CSC=Y&NEWS=N&PAGE=fulltext&D=emexa&AN=629965209
Kozlowski, P.; Chang, S. D.; Jones, E. J.; Moradi, M.; Goldenberg, S. L.	2012	Multi-parametric MRI for patient selection in focal therapy of prostate cancer	Introduction: Prostate cancer remains the most common noncutaneous malignancy in North American males and second leading cause of cancer related deaths in men. Owing to the widespread use of screening tests many more prostate tumours are being detected, many of which are less advanced, localized, lower risk cancers. This prompted increased interest in focal therapy as an alternative to the tradit…	Technology in Cancer Research and Treatment	11 (5)		507	http://www.tcrt.org/mc_images/category/4325/tcrt_11(5)_oct_2012_abstract.pdf; https://ovidsp.ovid.com/ovidweb.cgi?T=JS&CSC=Y&NEWS=N&PAGE=fulltext&D=emed13&AN=71008931	http://dx.doi.org/10.7785/tcrt.2012.500298
Krarup, M. M. K.; Krokos, G.; Subesinghe, M.; Nair, A.; Fischer, B. M.	2020	Artificial Intelligence for the Characterization of Pulmonary Nodules, Lung Tumors and Mediastinal Nodes on PET/CT	Lung cancer is the leading cause of cancer related death around the world although early diagnosis remains vital to enabling access to curative treatment options. This article briefly describes the current role of imaging, in particular 2-deoxy-2-[18F]fluoro-D-glucose (FDG) PET/CT, in lung cancer and specifically the role of artificial intelligence with CT followed by a detailed review of the pub…	Seminars in Nuclear Medicine				http://www.elsevier.com/inca/publications/store/6/2/3/1/8/4/index.htt; https://ovidsp.ovid.com/ovidweb.cgi?T=JS&CSC=Y&NEWS=N&PAGE=fulltext&D=emexb&AN=2008335285	http://dx.doi.org/10.1053/j.semnuclmed.2020.09.001
Kruusmaa, K.; Bitenc, M.; Chersicola, M.; Knap, P.; Pulverer, W.; Weinhausel, A.	2020	P-46 Advanced colorectal adenoma detection based on altered methylation signal in plasma samples	Background: Colorectal cancer is one of the major contributors to cancer-related mortality in the world. Effective population-based screening for colorectal cancer could prevent the development of cancers through the detection of premalignant adenomas, from which at least 80% of sporadic cancers are thought to arise. Existing screening methods include fecal immunochemical testing, which suffers f…	Ann Oncol	31 (Supplement 3)		S104	https://ovidsp.ovid.com/ovidweb.cgi?T=JS&CSC=Y&NEWS=N&PAGE=fulltext&D=emexb&AN=2006927213	http://dx.doi.org/10.1016/j.annonc.2020.04.128
Kshema, ; M. J. George; D. A. S. Dhas	2017	Efficient mammographie mass segmentation techniques: A review	Breast cancer is one of the common cause of mortality among women. For the early detection of breast cancer and other breast diseases a low dose x-ray imaging technique was introduced called mammography. However mammographic image analysis is extremely challenging. Computer Aided Diagnosis system is then considered as a second reader of the mammographic images in order to accurately predict the m…	2017 International Conference on Wireless Communications, Signal Processing and Networking (WiSPNET)		2253-2256	https://doi.org/10.1109/WiSPNET.2017.8300160
Kumar, A.; Mukherjee, S.; Gupta, Y. K.	2019	Predictive and perspective modeling for early detection of malignancy in human breasts using non-invasive imaging modality: Deep learning from scratch	In recent years, cancer has been one of the controversial causes and censurable reasons of the high number of deaths and could become one of the compelled causes of most deaths in the coming decades. Early detection with practical accuracy and correct diagnosis of the disease can increase the survival rate of patients suffering from cancer profoundly. Masses and micro calcification clusters are i…	International Journal of Recent Technology and Engineering	7	6 Special Issue4	2022-07-12	https://www.scopus.com/inward/record.uri?eid=2-s2.0-85070753044&partnerID=40&md5=511e8a29d731fa0e3989e28a3d3aece9
Kumar, L.; Greiner, R.	2019	Gene expression based survival prediction for cancer patients-A topic modeling approach	Cancer is one of the leading cause of death, worldwide. Many believe that genomic data will enable us to better predict the survival time of these patients, which will lead to better, more personalized treatment options and patient care. As standard survival prediction models have a hard time coping with the high-dimensionality of such gene expression data, many projects use some dimensionality r…	PLoS ONE	14	11		https://www.scopus.com/inward/record.uri?eid=2-s2.0-85075114428&doi=10.1371%2fjournal.pone.0224446&partnerID=40&md5=1a471a54188b794aa594edae2bf26bde	10.1371/journal.pone.0224446
Kumar, S.; Rana, M. L.; Verma, K.; Singh, N.; Sharma, A. K.; Maria, A. K.; Dhaliwal, G. S.; Khaira, H. K.; Saini, S.	2014	PrediQt-Cx: Post treatment health related quality of life prediction model for cervical cancer patients	Background: Cervical cancer is the third largest cause of cancer mortality in India. The objectives of the study were to compare the pre and the post treatment quality of life in cervical cancer patients and to develop a prediction model to provide an insight into the possibilities in the treatment modules. Methodology/Principal Findings: A total of 198 patients were assessed with two structured …	PLoS ONE	9	2		http://www.plosone.org/article/fetchObject.action?uri=info%3Adoi%2F10.1371%2Fjournal.pone.0089851&representation=PDF; https://ovidsp.ovid.com/ovidweb.cgi?T=JS&CSC=Y&NEWS=N&PAGE=fulltext&D=emed15&AN=372630138	http://dx.doi.org/10.1371/journal.pone.0089851
Kurtzman, K. N.; Oxnard, G.; Klein, E.; Seiden, M.; Hubbell, E.; Venn, O.; Jamshidi, A.; Zhang, N.; Beausang, J.; Gross, S.; Hartman, A. R.; Fung, E.; Allen, B.; Fields, A. P.; Liu, H.; Sekeres, M.; Richards, D.; Yu, P.; Aravanis, A.; Liu, M.	2020	Multi-Cancer Detection of Early-Stage Cancers with Simultaneous Tissue Localization Using a Plasma Circulating Tumor Cell-Free DNA-Based Targeted Methylation Assay	Background: Gastrointestinal cancers accounted for an estimated 17% of incident cancer diagnoses and 26% of cancer-related deaths in the US in 2019. The ability to detect multiple cancers, including gastrointestinal and other types, at earlier stages when they are more treatable may improve clinical outcomes. A blood-based multi-cancer early detection test using cell-free DNA (cfDNA) may address …	Gastroenterology	158 (6 Supplement 1)		S-642	https://ovidsp.ovid.com/ovidweb.cgi?T=JS&CSC=Y&NEWS=N&PAGE=fulltext&D=emexb&AN=2005916156	http://dx.doi.org/10.1016/S0016-5085%2820%2932300-3
Kutyrev, K.; Yakovlev, A.; Metsker, O.	2019	Mortality Prediction Based on Echocardiographic Data and Machine Learning: CHF, CHD, Aneurism, ACS Cases	This paper represents the research results of echocardiographic study for early prediction of mortality. The classification task is solved by analyzing the echocardiographic data from medical information system. Echocardiographic data of 90000 hearts condition extracted directly from medical information system were analyzed. The considered echocardiographic studies were conducted for patients wit…	8th International Young Scientists Conference on Computational Science, YSC 2019	156	97-104	https://www.scopus.com/inward/record.uri?eid=2-s2.0-85074543992&doi=10.1016%2fj.procs.2019.08.184&partnerID=40&md5=bf45b146dc56ae3802c1ba9ca67d86b5
Kyriacou, M. Mamouei; M. Qassem; K. Budidha; N. Baishya; P. Vadgama; P. A.	2019	Comparison of a Genetic Algorithm Variable Selection and Interval Partial Least Squares for quantitative analysis of lactate in PBS	Blood lactate is an important biomarker that has been linked to morbidity and mortality of critically ill patients, acute ischemic stroke, septic shock, lung injuries, insulin resistance in diabetic patients, and cancer. Currently, the clinical measurement of blood lactate is done by collecting intermittent blood samples. Therefore, noninvasive, optical measurement of this significant biomarker w…	2019 41st Annual International Conference of the IEEE Engineering in Medicine and Biology Society (EMBC)		3239-3242	https://doi.org/10.1109/EMBC.2019.8856765
Kyung-Joong, Kim; Sung-Bae, Cho	2003	Evolving artificial neural networks for DNA microarray analysis	DNA microarray technology provides a format for the simultaneous measurement of the expression level of thousands of genes in a single hybridization assay. One exciting result of microarray technology has been the demonstration that patterns of gene expression can distinguish between tumors of different anatomical origins. Standard statistical methodologies in classification and prediction do not…	The 2003 Congress on Evolutionary Computation, 2003 CEC '03	4	2370-2377 Vol.4	https://doi.org/10.1109/CEC.2003.1299384
Laghmati, S.; Cherradi, B.; Tmiri, A.; Daanouni, O.; Hamida, S.	2020	Classification of Patients with Breast Cancer using Neighbourhood Component Analysis and Supervised Machine Learning Techniques	Breast cancer is considered one of the leading causes of death among women. In morocco, the ministry of health reports over 40.000 new cases each year. When lifestyle can be a preventive pattern, early detection remains a factor of a huge impact on the mortality of the diseases. Machine learning (ML) algorithms offer an alternative to breast cancer standard techniques of prediction, or at least c…	3rd International Conference on Advanced Communication Technologies and Networking, CommNet 2020			https://www.scopus.com/inward/record.uri?eid=2-s2.0-85093663489&doi=10.1109%2fCommNet49926.2020.9199633&partnerID=40&md5=74c365c0b0bfc07734d474ed471c52b1
Lam, D.; Girard, L.; Sihoe, A. D.; Cheng, L.; Lui, M. M.; Wong, M. P.; Chung, L.; Ip, M. S.; Lam, W.; Minna, J. D.	2010	Gene expression signature associated with combined characteristics of female non-smokers in lung adenocarcinomas bearing activating Epidermal Growth Factor Receptor (EGFR) gene mutations in Chinese	Background Lung cancer is the leading cause of cancer morbidity and mortality worldwide. With recent advancement of molecular-targeted therapy, the clinical characteristics of female, non-smokers, being Asian and lung adenocarcinomas bearing EGFR gene mutations were found to be predictors of clinical response to EGFR-tyrosine kinase inhibitors (EGFR-TKI). The hypothesis of this study is that disc…	American Journal of Respiratory and Critical Care Medicine Conference: American Thoracic Society International Conference, ATS	181	1 MeetingAbstracts		http://ajrccm.atsjournals.org/cgi/reprint/181/1_MeetingAbstracts/A2069?sid=88912aaf-9b57-4994-a716-e3da8f69cf2c; https://ovidsp.ovid.com/ovidweb.cgi?T=JS&CSC=Y&NEWS=N&PAGE=fulltext&D=emed11&AN=70839534
Lam, K. M.; He, X. J.; Choi, K. S.; Ieee,	2014	Using Artificial Neural Network to Predict Mortality of Radical Cystectomy for Bladder Cancer	Surgical removal of bladder, i.e. radical cystectomy, is a standard treatment option for muscle invasive bladder cancer. Unfortunately, the treatment is associated with significant morbidities and mortalities. Many studies have been conducted to predict the morbidities and mortalities of radical cystectomy based on statistical analysis. In this paper, an artificial neural network is employed to p…	2014 International Conference on Smart Computing			<Go to ISI>://WOS:000380470000028
Lam, K. M.; He, X. J.; Choi, K. S.	2014	Using artificial neural network to predict mortality of radical cystectomy for bladder cancer	Surgical removal of bladder, i.e. radical cystectomy, is a standard treatment option for muscle invasive bladder cancer. Unfortunately, the treatment is associated with significant morbidities and mortalities. Many studies have been conducted to predict the morbidities and mortalities of radical cystectomy based on statistical analysis. In this paper, an artificial neural network is employed to p…	2014 1st International Conference on Smart Computing, SMARTCOMP 2014		201-207	https://www.scopus.com/inward/record.uri?eid=2-s2.0-84946531265&doi=10.1109%2fSMARTCOMP.2014.7043859&partnerID=40&md5=0c8b3c2adcf7becf256fd0de3f3a1337
Lamb, G. W. A.; Aitchison, M.; Ramsey, S.; Housley, S. L.; McMillan, D. C.	2012	Clinical utility of the Glasgow Prognostic Score in patients undergoing curative nephrectomy for renal clear cell cancer: Basis of new prognostic scoring systems	Background: Measurement of the systemic inflammatory response in malignancy has been recently refined using a selective combination of C-reactive protein and albumin (modified Glasgow Prognostic Score, mGPS). This has prognostic value in patients with metastatic kidney cancer. This study examines the prognostic value of the mGPS in patients undergoing curative nephrectomy for clear cell cancer. M…	Br J Cancer	106	2	279-283	https://ovidsp.ovid.com/ovidweb.cgi?T=JS&CSC=Y&NEWS=N&PAGE=fulltext&D=emed13&AN=51765087	http://dx.doi.org/10.1038/bjc.2011.556
Land, W. H., Jr.; Verheggen, E. A.	2003	Experiments using an evolutionary programmed neural network with adaptive boosting for computer aided diagnosis of breast cancer	This paper extend ongoing CAD breast cancer research based on an evolutionary programmed neural network with adaptive boosting using a reduced set of discriminators for the Duke University and University of South Florida (USF) data sets. Early detection of non-palpable lesions by mammography can lead to reduced mortality. The high false positive rate of mammography has motivated CAD research effo…	2003 IEEE International Workshop on Soft Computing in Industrial Applications, SMCia 2003		167-172	https://www.scopus.com/inward/record.uri?eid=2-s2.0-84878413191&doi=10.1109%2fSMCIA.2003.1231364&partnerID=40&md5=7c3da35e81cbcaeadd517ef468b92455
Lau, L.; Xie, X.; Jia, F.; Greig, P. D.; Chan, T. C.	2019	Validation Of The Optimized Prediction Of Mortality (Opom) Machine Learning Model For Non-hepatocellular Carcinoma Candidates Awaiting Liver Transplant		Am J Transplant	19		489-490	<Go to ISI>://WOS:000474897601407
Lau, L.; Xie, X.; Jia, F.; Greig, P. D.; Chan, T. C.	2019	Validation Of The Optimized Prediction Of Mortality (Opom) Machine Learning Model For Non-hepatocellular Carcinoma Candidates Awaiting Liver Transplant		Am J Transplant	19		996-996	<Go to ISI>://WOS:000474897603231
Leary, E. B.; Watson, K. T.; Ancoli-Israel, S.; Redline, S.; Yaffe, K.; Ravelo, L. A.; Peppard, P. E.; Zou, J.; Goodman, S. N.; Mignot, E.; Stone, K. L.	2019	The association between rem sleep and mortality in the MrOs and wisconsin sleep cohorts	Introduction: Sleep disorders and sleep dysregulation have been associated with several systemic and brain-based diseases, including cardiovascular disease, type 2 diabetes, dementia, and major depressive disorder. Additionally, sleep disorders and sleep characteristics (e.g. sleep duration) have been linked to higher risk of mortality. Despite the emerging evidence of a sleep-mortality associati…	Sleep Medicine	64 (Supplement 1)		S213	https://ovidsp.ovid.com/ovidweb.cgi?T=JS&CSC=Y&NEWS=N&PAGE=fulltext&D=emexa&AN=2004231641	http://dx.doi.org/10.1016/j.sleep.2019.11.595
Lee, H. J.; Kim, Y. T.; Park, P. J.; Shin, Y. S.; Kang, K. N.; Kim, Y.; Kim, C. W.	2012	A novel detection method of non-small cell lung cancer using multiplexed bead-based serum biomarker profiling	OBJECTIVES: Non-small cell lung cancer (NSCLC) is the leading cause of cancer-related mortality. Development of an early diagnosis method may improve survivals. We aimed to develop a new diagnostic model for NSCLC using serum biomarkers.; METHODS: We set up a patient group diagnosed with NSCLC (n = 122) and a healthy control group (n = 225). Thirty serum analytes were selected on the basis of pre…	J Thorac Cardiovasc Surg	143	2	421-7	https://ovidsp.ovid.com/ovidweb.cgi?T=JS&CSC=Y&NEWS=N&PAGE=fulltext&D=med9&AN=22104668	https://dx.doi.org/10.1016/j.jtcvs.2011.10.046
Lee, J.; An, J. Y.; Choi, M. G.; Park, S. H.; Kim, S. T.; Lee, J. H.; Sohn, T. S.; Bae, J. M.; Kim, S.; Lee, H.; Min, B. H.; Kim, J. J.; Jeong, W. K.; Choi, D. I.; Kim, K. M.; Kang, W. K.; Kim, M.; Seo, S. W.	2018	Deep Learning-Based Survival Analysis Identified Associations Between Molecular Subtype and Optimal Adjuvant Treatment of Patients With Gastric Cancer	PURPOSE: Gastric cancer (GC) is the third-leading cause of cancer-related deaths. Several pivotal clinical trials of adjuvant treatments were performed during the previous decade; however, the optimal regimen for adjuvant treatment of GC remains controversial.; PATIENTS AND METHODS: We developed a novel deep learning-based survival model (survival recurrent network [SRN]) in patients with GC by i…	JCO Clin Cancer Inform	2		2022-01-14	https://ovidsp.ovid.com/ovidweb.cgi?T=JS&CSC=Y&NEWS=N&PAGE=fulltext&D=med15&AN=30652558	https://dx.doi.org/10.1200/CCI.17.00065
Lee, J. G. Yang; H. B. Choi; J. T. Kim; M. H. Jang; U. G. Kang; Y. H.	2013	A Study of Cardiovascular Disease Prediction Models Using Discriminant Analysis	Cardiovascular disease is a condition of interest to clinicians around the world and is one of the chief causes of death. In Korea, cardiovascular disease is the second largest cause of death following cancer, and is classified as one of the four major diseases, making an early diagnosis of cardiovascular disease essential for proper and timely treatment. Although the risk of cardiovascular disea…	2013 International Conference on Information Science and Applications (ICISA)		2022-01-03	https://doi.org/10.1109/ICISA.2013.6579455
Lee, N. Nguyen; D. M. Vo; S.	2020	Contour-Aware Polyp Segmentation in Colonoscopy Images Using Detailed Upsamling Encoder-Decoder Networks	Colorectal cancer has become one of the most common cause of cancer mortality worldwide, with a five-year survival rate of over 50%. Additionally, the potential of some common polyp types to progress to colorectal cancer is considered high. Colonoscopy is the most common method for finding and removing polyps. However, during colonoscopy, a significant number of polyps is missed as a result of hu…	IEEE Access	8		99495-99508	https://doi.org/10.1109/ACCESS.2020.2995630	10.1109/ACCESS.2020.2995630
Lee, Q. Nguyen; S.	2018	Colorectal Segmentation Using Multiple Encoder-Decoder Network in Colonoscopy Images	Colorectal cancer is the third most common cancer which causes of cancer-related deaths. Therefore, early diagnosis of polyps by colonoscopy could result in successful treatment. Diagnosis of polyps in colonoscopy videos is a challenging task due to variations in the size and shape of polyps. In this paper, we propose a polyp segmentation method based on the encoder-decoder network. Performance o…	2018 IEEE First International Conference on Artificial Intelligence and Knowledge Engineering (AIKE)		208-211	https://doi.org/10.1109/AIKE.2018.00048
Lee, S.; Choe, E. K.; Kim, S. Y.; Kim, H. S.; Park, K. J.; Kim, D.	2020	Liver imaging features by convolutional neural network to predict the metachronous liver metastasis in stage I-III colorectal cancer patients based on preoperative abdominal CT scan	BACKGROUND: Introducing deep learning approach to medical images has rendered a large amount of un-decoded information into usage in clinical research. But mostly, it has been focusing on the performance of the prediction modeling for disease-related entity, but not on the clinical implication of the feature itself. Here we analyzed liver imaging features of abdominal CT images collected from 201…	BMC Bioinformatics	21	Suppl 13	382	https://ovidsp.ovid.com/ovidweb.cgi?T=JS&CSC=Y&NEWS=N&PAGE=fulltext&D=medl&AN=32938394	https://dx.doi.org/10.1186/s12859-020-03686-0
Lee, T. Y.; Huang, K. Y.; Chuang, C. H.; Lee, C. Y.; Chang, T. H.	2020	Incorporating deep learning and multi-omics autoencoding for analysis of lung adenocarcinoma prognostication	Lung cancer is the most occurring cancer type, and its mortality rate is also the highest, among them lung adenocarcinoma (LUAD) accounts for about 40 % of lung cancer. There is an urgent need to develop a prognosis prediction model for lung adenocarcinoma. Previous LUAD prognosis studies only took single-omics data, such as mRNA or miRNA, into consideration. To this end, we proposed a deep learn…	Comput Biol Chem	87		107277	https://ovidsp.ovid.com/ovidweb.cgi?T=JS&CSC=Y&NEWS=N&PAGE=fulltext&D=medp&AN=32512487	https://dx.doi.org/10.1016/j.compbiolchem.2020.107277
Leeds, J.; McAlindon, M. E.; Grant, J.; Robson, H. E.; Morley, S. R.; James, G.; Hoeroldt, B.; Kapur, K.; Dear, K.; Hensman, J.; Worden, K.; Sanders, D. S.	2011	Albumin level and patient age predict outcomes in patients referred for gastrostomy insertion: internal and external validation of a gastrostomy score and comparison with artificial neural networks	Background: Significant mortality after gastrostomy insertion remains and some risk factors have been identified, but no predictive scoring system exists. Objective: To identify risk factors for mortality, formulate a predictive scoring system, and validate the score. Comparison to an artificial neural network (ANN). Design: Endoscopic database analysis. Setting: Six hospitals (2 teaching hospita…	Gastrointestinal Endoscopy	74	5	1033-U262	<Go to ISI>://WOS:000296867300014	10.1016/j.gie.2011.07.043
Lenchik, L.; Barnard, R.; Boutin, R. D.; Kritchevsky, S. B.; Chen, H.; Tan, J.; Cawthon, P. M.; Weaver, A. A.; Hsu, F. C.	2020	Automated Muscle Measurement on Chest Computed Tomography (CT) Predicts All-cause Mortality in Older Adults from the National Lung Screening Trial	BACKGROUND: Muscle metrics derived from CT are associated with adverse health events in older persons, but obtaining these metrics using current methods is not practical for large datasets. We developed a fully-automated method for muscle measurement on CT images. This study aimed to determine the relationship between muscle measurements on CT with survival in a large multicenter trial of older a…	J Gerontol A Biol Sci Med Sci	6		6	https://ovidsp.ovid.com/ovidweb.cgi?T=JS&CSC=Y&NEWS=N&PAGE=fulltext&D=medp&AN=32504466	https://dx.doi.org/10.1093/gerona/glaa141
Leong, M.; Chong, T. H.; Pin, C. S.; Tony, K. H. L.; Lee, J.; Wai, D.; Yeong, P. S. J.; Chen, J. M.	2019	Solar-IHC: Cell-to-cell distances in the tumour immune microenvironment of Hepatocellular Carcinoma has the potential to prognosticate survival	Background Hepatocellular carcinoma (HCC) is a lethal cancer, being the fourth leading cause of cancer-associated mortality worldwide due to its low five-year survival and high reoccurrence rates [1], and identifying indicators of prognosis is key in developing novel treatments and improving survival of HCC patients. With the advent of digital pathology, the immune-architecture of solid tumours h…	Journal for ImmunoTherapy of Cancer Conference: 34th Annual Meeting and Pre Conference Programs of the Society for Immunotherapy of Cancer Part	7	Supplement 1		https://ovidsp.ovid.com/ovidweb.cgi?T=JS&CSC=Y&NEWS=N&PAGE=fulltext&D=emexa&AN=629890731	http://dx.doi.org/10.1186/s40425-019-0763-1
Leung, W. K.; Cheung, K. S.; Lui, T. K. L.	2020	702 Machine Learning Models in the Prediction of Gastric Cancer Risks in Patients after Eradication of Helicobacter Pylori	Background: Gastric cancer is still a leading cause of cancer deaths in the world, particularly in Asian countries. Although eradication of H. pylori (HP) could reduce the risk of gastric cancer development, patients could still progress to gastric cancer. As yet, prediction of gastric cancer risk usually requires invasive endoscopy and histology. Aim(s): To evaluate the use of machine learning (…	Gastroenterology	158 (6 Supplement 1)		S-146	https://ovidsp.ovid.com/ovidweb.cgi?T=JS&CSC=Y&NEWS=N&PAGE=fulltext&D=emexb&AN=2005916142	http://dx.doi.org/10.1016/S0016-5085%2820%2931050-7
Lezcano-Valverde, J. M.; Salazar, F.; Leon, L.; Toledano, E.; Jover, J. A.; Fernandez-Gutierrez, B.; Soudah, E.; Gonzalez-Alvaro, I.; Abasolo, L.; Rodriguez-Rodriguez, L.	2017	Development and validation of a multivariate predictive model for rheumatoid arthritis mortality using a machine learning approach	We developed and independently validated a rheumatoid arthritis (RA) mortality prediction model using the machine learning method Random Survival Forests (RSF). Two independent cohorts from Madrid (Spain) were used: the Hospital Clinico San Carlos RA Cohort (HCSC-RAC; training; 1,461 patients), and the Hospital Universitario de La Princesa Early Arthritis Register Longitudinal study (PEARL; valid…	Sci	7			<Go to ISI>://WOS:000408781200048	10.1038/s41598-017-10558-w
Li, A.; Walling, J.; Ahn, S.; Kotliarov, Y.; Su, Q.; Quezado, M.; Oberholtzer, J. C.; Park, J.; Zenklusen, J. C.; Fine, H. A.	2009	Unsupervised analysis of transcriptomic profiles reveals six glioma subtypes	Gliomas are the most common type of primary brain tumors in adults and a significant cause of cancer-related mortality. Defining glioma subtypes based on objective genetic and molecular signatures may allow for a more rational, patient-specific approach to therapy in the future. Classifications based on gene expression data have been attempted in the past with varying success and with only some c…	Cancer Res	69	5	2091-9	https://ovidsp.ovid.com/ovidweb.cgi?T=JS&CSC=Y&NEWS=N&PAGE=fulltext&D=med7&AN=19244127	https://dx.doi.org/10.1158/0008-5472.CAN-08-2100
Li, D. Sun; M. Wang; H. Feng; A.	2017	Prognosis prediction of human breast cancer by integrating deep neural network and support vector machine: Supervised feature extraction and classification for breast cancer prognosis prediction	Breast cancer is the second most common cancer, which accounts for about 16% of all female cancers and 18.2% of all cancer deaths worldwide including both males and females. Therefore, accurate prognosis prediction of breast cancer is one of the most crucial works in follow-up treatment. In this work, we introduced a novel deep learning (DL) method named D-SVM for the prediction of human breast c…	2017 10th International Congress on Image and Signal Processing, BioMedical Engineering and Informatics (CISP-BMEI)		2022-01-05	https://doi.org/10.1109/CISP-BMEI.2017.8301908
Li, F.; Yang, M.; Li, Y.; Zhang, M.; Wang, W.; Yuan, D.; Tang, D.	2020	An improved clear cell renal cell carcinoma stage prediction model based on gene sets	BACKGROUND: Clear cell renal cell carcinoma (ccRCC) is the most common subtype of renal cell carcinoma and accounts for cancer-related deaths. Survival rates are very low when the tumor is discovered in the late-stage. Thus, developing an efficient strategy to stratify patients by the stage of the cancer and inner mechanisms that drive the development and progression of cancers is critical in ear…	BMC Bioinformatics	21	1	232	https://ovidsp.ovid.com/ovidweb.cgi?T=JS&CSC=Y&NEWS=N&PAGE=fulltext&D=medl&AN=32513106	https://dx.doi.org/10.1186/s12859-020-03543-0
Li, H.; Bera, K.; Gilmore, H.; Zhang, Z.; Cuzick, J.; Thorat, M. A.; Madabhushi, A.	2019	Computer extracted features of nuclear shape, orientation disorder and texture from H&E Whole slide images are associated with disease-free survival in ductal carcinoma in situ (DCIS)	Background: Ductal Carcinoma in Situ (DCIS) of the breast comprises a diverse group of cancerous lesions confined to the breast ducts. About 25% of all breast cancers in the US are DCIS and women with DCIS have a 10 times higher lifetime risk of progressing to invasive breast cancer (IBC). While DCIS is treated routinely with breast conserving therapy which includes a lumpectomy followed by adjac…	Cancer Research Conference: San Antonio Breast Cancer Symposium, SABCS	80	4 Supplement 1		https://cancerres.aacrjournals.org/content/80/4_Supplement/P5-06-15; https://ovidsp.ovid.com/ovidweb.cgi?T=JS&CSC=Y&NEWS=N&PAGE=fulltext&D=emexb&AN=631277017	http://dx.doi.org/10.1158/1538-7445.SABCS19-P5-06-15
Li, H.; Luan, Y.	2003	Kernel Cox regression models for linking gene expression profiles to censored survival data	In functional genomics, one important problem is to relate the microarray gene expression profiles to various clinical phenotypes from patients. The success has been demonstrated in molecular classification of cancer in which gene expression data serve as predictors and different types of cancer are the binary or multi-categorical outcome variable. However, there has been less research in linking…	Pacific Symposium on Biocomputing Pacific Symposium on Biocomputing			65-76	https://www.scopus.com/inward/record.uri?eid=2-s2.0-0043130665&partnerID=40&md5=6519eb2faa94ecce1c23d9c825293004
Li, H.; Luan, Y.	2005	Boosting proportional hazards models using smoothing splines, with applications to high-dimensional microarray data	MOTIVATION: An important area of research in the postgenomics era is to relate high-dimensional genetic or genomic data to various clinical phenotypes of patients. Due to large variability in time to certain clinical events among patients, studying possibly censored survival phenotypes can be more informative than treating the phenotypes as categorical variables. Due to high dimensionality and ce…	Bioinformatics	21	10	2403-9	https://ovidsp.ovid.com/ovidweb.cgi?T=JS&CSC=Y&NEWS=N&PAGE=fulltext&D=med6&AN=15713732
Li, L.; Peng, M.; Xue, W.; Fan, Z.; Wang, T.; Lian, J.; Zhai, Y.; Lian, W.; Qin, D.; Zhao, J.	2018	Integrated analysis of dysregulated long non-coding RNAs/microRNAs/mRNAs in metastasis of lung adenocarcinoma	BACKGROUND: Lung adenocarcinoma (LUAD), largely remains a primary cause of cancer-related death worldwide. The molecular mechanisms in LUAD metastasis have not been completely uncovered.; METHODS: In this study, we identified differentially expressed genes (DEGs), miRNAs (DEMs) and lncRNAs (DELs) underlying metastasis of LUAD from The Cancer Genome Atlas database. Intersection mRNAs were used to …	J	16	1	372	https://ovidsp.ovid.com/ovidweb.cgi?T=JS&CSC=Y&NEWS=N&PAGE=fulltext&D=medc&AN=30587197	https://dx.doi.org/10.1186/s12967-018-1732-z
Li, L.; Shen, L.; Ma, J.; Zhou, Q.; Li, M.; Wu, H.; Wei, M.; Zhang, D.; Wang, T.; Qin, S.; Xing, T.	2020	Evaluating Distribution and Prognostic Value of New Tumor-Infiltrating Lymphocytes in HCC Based on a scRNA-Seq Study With CIBERSORTx	Hepatocellular carcinoma (HCC) is a commonly diagnosed cancer with high mortality rates. The immune response plays an important role in the progression of HCC. Immunotherapies are becoming an increasingly promising tool for treating cancers. Advancements in scRNA-seq (single-cell RNA sequencing) have allowed us to identify new subsets in the immune microenvironment of HCC. Yet, distribution of th…	Front Med (Lausanne)	7		451	https://ovidsp.ovid.com/ovidweb.cgi?T=JS&CSC=Y&NEWS=N&PAGE=fulltext&D=prem&AN=33043022	https://dx.doi.org/10.3389/fmed.2020.00451
Li, M.; Gao, Y.; Cheng, J.; Qu, L.; Chen, J.; Cai, C.; Xu, B.; Li, P.; Bao, Y.; Xu, Z.; Xu, Y.; Wu, D.; Wu, Z.; Wang, L.; Sun, Y.	2015	Diameter-Axial-Polar Nephrometry is Predictive of Surgical Outcomes Following Partial Nephrectomy	This study sought to evaluate the predictive value of the DAP (diameter-axial-polar) nephrometry system on surgical outcomes following partial nephrectomy (PN). This was a retrospective study of 237 patients who underwent open or minimally invasive PN for renal tumors at a single tertiary care center between 2009 and 2013. The primary outcomes included ischemia time >20 minutes and percentage of …	Medicine (Baltimore)	94	30	e1228	https://ovidsp.ovid.com/ovidweb.cgi?T=JS&CSC=Y&NEWS=N&PAGE=fulltext&D=med12&AN=26222856	https://dx.doi.org/10.1097/MD.0000000000001228
Li, R.; Shinde, A.; Liu, A.; Amini, A.	2019	Individualized Prediction of Early Post-Treatment Mortality Risk in Stage I Non-Small Cell Lung Cancer: A Machine Learning-Based Approach		International Journal of Radiation Oncology Biology Physics	105	1	E135-E136	<Go to ISI>://WOS:000485671500307	10.1016/j.ijrobp.2019.06.2172
Li, R.; Shinde, A.; Liu, A.; Glaser, S.; Lyou, Y.; Yuh, B.; Wong, J.; Amini, A.	2020	Machine Learning-Based Interpretation and Visualization of Nonlinear Interactions in Prostate Cancer Survival	PURPOSE: Shapley additive explanation (SHAP) values represent a unified approach to interpreting predictions made by complex machine learning (ML) models, with superior consistency and accuracy compared with prior methods. We describe a novel application of SHAP values to the prediction of mortality risk in prostate cancer.; METHODS: Patients with nonmetastatic, node-negative prostate cancer, dia…	JCO Clin Cancer Inform	4		637-646	https://ovidsp.ovid.com/ovidweb.cgi?T=JS&CSC=Y&NEWS=N&PAGE=fulltext&D=prem4&AN=32673068	https://dx.doi.org/10.1200/CCI.20.00002
Li, S. J.; Wang, J. Z.; Sun, X. Z.	2007	Prediction of death rate of breast cancer induced from average microelement absorption with neural network	Breast cancer is one of the leading causes of deaths from cancer for the female population in both developed and developing countries. The average microelement absorption can affect death rate of breast cancer. Artificial neural networks have been successfully applied to problems in the prediction of death rate of breast cancer induced from average microelement absorption. To predict the death ra…	Life System Modeling and Simulation, Proceedings	4689	414-421	<Go to ISI>://WOS:000249585700047
Li, X. Ji; L. Hua; X. Wang; Y. Zhang; J.	2019	A Comparison of Methods of Data Mining Algorithms Directed Predictive Pharmacosafety Networks for Adverse Drug Event Detection	Adverse drug events (ADEs) detection is the critical concern in the field of pharmacovigilance, and it is also necessary to optimize the ADEs prediction to reduce the drug related morbidity and mortality. Here we propose a novel methods of data mining algorithms directed predictive pharmacosafety networks (PPNs) to compare their predictive performance and investigate the differences between data …	2019 IEEE International Conference on Mechatronics and Automation (ICMA)		2144-2149	https://doi.org/10.1109/ICMA.2019.8816543
Li, Y.; Ge, D.; Gu, J.; Xu, F.; Zhu, Q.; Lu, C.	2019	A large cohort study identifying a novel prognosis prediction model for lung adenocarcinoma through machine learning strategies	BACKGROUND: Predicting lung adenocarcinoma (LUAD) risk is crucial in determining further treatment strategies. Molecular biomarkers may improve risk stratification for LUAD.; METHODS: We analyzed the gene expression profiles of LUAD patients from The Cancer Genome Atlas (TCGA) and Gene Expression Omnibus (GEO). We initially used three distinct algorithms (sigFeature, random forest, and univariate…	BMC Cancer	19	1	886	https://ovidsp.ovid.com/ovidweb.cgi?T=JS&CSC=Y&NEWS=N&PAGE=fulltext&D=medl&AN=31488089	https://dx.doi.org/10.1186/s12885-019-6101-7
Li, Y.; Zhou, H.; Lin, Y.; Deng, F.; Heim, J.; Zhang, L.	2020	Predicting specific causes of death in lung cancer patients: Random forest versus multinomial models	Background: Random forest model is a recently developed machine-learning algorithm, and superior to other machine learning and regression models for its classification function and better accuracy. But it is rarely used for predicting causes of death in cancer patients. On the other hand, specific causes of death in lung cancer patients are poorly classified or predicted, largely due to its categ…	Mod Pathol	33 (3)		1797	https://ovidsp.ovid.com/ovidweb.cgi?T=JS&CSC=Y&NEWS=N&PAGE=fulltext&D=emexb&AN=631877058
Lian, G.; Wang, D.; Shu, C.; Wei, C.; Ye, F.; Zhang, D. Y.; Suo, J.	2014	Proteomic and metabolic signaling pathways in different prognosis of gastric cancer	Background: Gastric cancer (GC) remains the fourth most common cancer and the second most common cause of cancer-related death worldwide. To tailor treatment regimens individually on the basis of patients' chemosensitivity is a more effective strategy. Method(s): After assessing the chemosensitivity status through survival time after surgery and adjuvant chemotherapy, 140 stage III (AJC) GC patie…	Journal of Clinical Oncology Conference	32	15 SUPPL. 1		http://meeting.ascopubs.org/cgi/content/abstract/32/15_suppl/e15087?sid=62f8bcc1-1b7b-4b18-a34c-0d1d0c8687a1; https://ovidsp.ovid.com/ovidweb.cgi?T=JS&CSC=Y&NEWS=N&PAGE=fulltext&D=emed15&AN=71525272
Liang, J.; Hou, Y.; Yu, S.; Nie, R.	2019	Bladder tumor grading and staging prediction of magnetic resonance imaging based on transfer learning	Bladder cancer ranks fourth in male malignant tumors and eighth in mortality. Early detection of bladder tumors is important for preventing bladder cancer, reducing mortality, and improving patients' quality of life. In this paper, we used the deep learning model such as Resnet-v2-50 and Inceptionv3 to predict Bladder tumor grading and staging. When the model was trained and tested, the experimen…	2nd International Conference on Algorithms, Computing and Artificial Intelligence, ACAI 2019		575-579	https://www.scopus.com/inward/record.uri?eid=2-s2.0-85081043486&doi=10.1145%2f3377713.3377776&partnerID=40&md5=7862e90aed857c38a1689b953ec9b055
Liao, X.; Cai, B.; Tian, B.; Luo, Y.; Song, W.; Li, Y.	2019	Machine-learning based radiogenomics analysis of MRI features and metagenes in glioblastoma multiforme patients with different survival time	BACKGROUND: This study aimed to examine multi-dimensional MRI features' predictability on survival outcome and associations with differentially expressed Genes (RNA Sequencing) in groups of glioblastoma multiforme (GBM) patients.; METHODS: Radiomics features were extracted from segmented lesions of T2-FLAIR MRI data of 137 GBM patients. Radiomics features include intensity, shape and textural fea…	J Cell Mol Med	23	6	4375-4385	https://ovidsp.ovid.com/ovidweb.cgi?T=JS&CSC=Y&NEWS=N&PAGE=fulltext&D=medl&AN=31001929	https://dx.doi.org/10.1111/jcmm.14328
Lim, A.; Taufik, M. R.; Tongkumchum, P.; Dureh, N.	2020	COMPARISON OF DIFFERENT SUPERVISED MACHINE LEARNING ALGORITHMS FOR THE PREDICTION OF TUBERCULOSIS MORTALITY	Supervised machine learning (ML) algorithms are widely used in several areas for classification and prediction, especially with large datasets. However, it is important to investigate the application of ML algorithms to rare events. This paper compares the performance of four ML models, logistic regression (LR), recursive partitioning (RP), random forest (RF) and neural network (NN), in predictin…	Advances and Applications in Statistics	62	2	185-201	<Go to ISI>://WOS:000546683500005	10.17654/as062020185
Lima, L. L.; Ferreiro Junior, J. R.; Fabro, A.; Cipriano, F.; Faccio, A.; Koenigkam-Santos, M.; Azevedo-Marques, P. M.	2020	Towards convolutional neural network on primary lung tumors to predict histophatological type, distant and lymph node metastasis	Purpose Between all cancer-related deaths in the world, lung cancer is the leading cause of deaths worldwide [1]. Among the complex tasks such as interpretation of medical images and detection of pulmonary nodules, the treatment decision of lung cancer is a great challenge as well, as it varies according to several factors, such as tumor staging at diagnosis [1]. So, computer-aided diagnosis (CAD…	International Journal of Computer Assisted Radiology and Surgery	15 (1 Supplement)		S116-S117	https://ovidsp.ovid.com/ovidweb.cgi?T=JS&CSC=Y&NEWS=N&PAGE=fulltext&D=emexb&AN=632802142	http://dx.doi.org/10.1007/s11548-020-02171-6
Lin, H. Pang; C. Liu; Z. Zhao; Y. Wu; M. Wang; Y.	2017	Glioma grading based on gentle-adaboost algorithm and radiomics	Glioma is one of the most important brain diseases in malignancy, mortality and morbidity in adult cancer. Accurate diagnosis of glioma is significant for treatment regimen selection. In this article, the Gentle-Adaboost algorithm and radiomics method were used to grade the gliomas. In our experiments, we firstly extracted a large number of image features. Then we adapted minimal redundancy maxim…	2017 IEEE SmartWorld, Ubiquitous Intelligence & Computing, Advanced & Trusted Computed, Scalable Computing & Communications, Cloud & Big Data Computing, Internet of People and Smart City Innovation (SmartWorld/SCALCOM/UIC/ATC/CBDCom/IOP/SCI)		2022-01-05	https://doi.org/10.1109/UIC-ATC.2017.8397513
Lin, R. J.; Lin, Y. C.; Chen, J.; Kuo, H. H.; Chen, Y. Y.; Diccianni, M. B.; London, W. B.; Chang, C. H.; Yu, A. L.	2010	microRNA signature and expression of Dicer and Drosha can predict prognosis and delineate risk groups in neuroblastoma	Neuroblastoma is a common childhood tumor and accounts for 15% of pediatric cancer deaths. To investigate the microRNA (miRNA) profile and role of Dicer and Drosha in neuroblastoma, we assessed the expression of 162 human miRNAs, Dicer and Drosha in 66 neuroblastoma tumors by using real-time PCR methods. We found global downregulation of miRNA expression in advanced neuroblastoma and identified 2…	Cancer Res	70	20	7841-50	https://ovidsp.ovid.com/ovidweb.cgi?T=JS&CSC=Y&NEWS=N&PAGE=fulltext&D=med8&AN=20805302	https://dx.doi.org/10.1158/0008-5472.CAN-10-0970
Lin, S. Y.; Hsieh, M. H.; Lin, C. L.; Hsieh, M. J.; Hsu, W. H.; Lin, C. C.; Hsu, C. Y.; Kao, C. H.	2019	Artificial Intelligence Prediction Model for the Cost and Mortality of Renal Replacement Therapy in Aged and Super-Aged Populations in Taiwan	BACKGROUND: Prognosis of the aged population requiring maintenance dialysis has been reportedly poor. We aimed to develop prediction models for one-year cost and one-year mortality in aged individuals requiring dialysis to assist decision-making for deciding whether aged people should receive dialysis or not.; METHODS: We used data from the National Health Insurance Research Database (NHIRD). We …	J	8	7	9	https://ovidsp.ovid.com/ovidweb.cgi?T=JS&CSC=Y&NEWS=N&PAGE=fulltext&D=prem&AN=31323939	https://dx.doi.org/10.3390/jcm8070995
Lin, Y. Cheng; Y. Gao; L. Xie; X. Xie; W.	2020	Spatial Enhanced Rotation Aware Network for Breast Mass Segmentation in Digital Mammogram	Breast cancer is the most common cancer with highest mortality risk among the female worldwide and breast mass is the most effective sign for cancer identification. Thus, accurate segmentation of breast mass is regarded as a key step to reduce the death rate. Traditional segmentation methods require prior knowledge and manually set parameters, while recent studies prefer to construct neural netwo…	IEEE Access			2022-01-01	https://doi.org/10.1109/ACCESS.2020.2978009	10.1109/ACCESS.2020.2978009
Lin, Y. T.; Lee, M. T. S.; Huang, Y. C.; Liu, C. K.; Li, Y. T.; Chen, M.	2019	Prediction of recurrence-associated death from localized prostate cancer with a charlson comorbidity index-reinforced machine learning model	Research has failed to resolve the dilemma experienced by localized prostate cancer patients who must choose between radical prostatectomy (RP) and external beam radiotherapy (RT). Because the Charlson Comorbidity Index (CCI) is a measurable factor that affects survival events, this research seeks to validate the poten-tial of the CCI to improve the accuracy of various predic-tion models. Thus, w…	Open Medicine (Poland)	14	1	593-606	http://www.degruyter.com/view/j/med; https://ovidsp.ovid.com/ovidweb.cgi?T=JS&CSC=Y&NEWS=N&PAGE=fulltext&D=emexa&AN=628958788	http://dx.doi.org/10.1515/med-2019-0067
Lisboa, P. J.; Etchells, T. A.; Jarman, I. H.; Aung, M. S.; Chabaud, S.; Bachelot, T.; Perol, D.; Gargi, T.; Bourdes, V.; Bonnevay, S.; Negrier, S.	2007	Development of a rule based prognostic tool for HER 2 positive breast cancer patients	A three stage development process for the production of a hierarchical rule based prognosis tool is described. The application for this tool is specific to breast cancer patients that have a positive expression of the HER 2 gene. The first stage is the development of a Bayesian classification neural network to classify for cancer specific mortality. Secondly, low-order Boolean rules are extracted…	Annu Int Conf IEEE Eng Med Biol Soc	2007		5416-9	https://ovidsp.ovid.com/ovidweb.cgi?T=JS&CSC=Y&NEWS=N&PAGE=fulltext&D=medc&AN=18003233
Lisboa, P. J.; Etchells, T. A.; Jarman, I. H.; Hane Aung, M. S.; Chabaud, S.; Bachelot, T.; Perol, D.; Gargi, T.; Bourdes, V.; Bonnevay, S.; Negrier, S.	2008	Time-to-event analysis with artificial neural networks: an integrated analytical and rule-based study for breast cancer	This paper presents an analysis of censored survival data for breast cancer specific mortality and disease-free survival. There are three stages to the process, namely time-to-event modelling, risk stratification by predicted outcome and model interpretation using rule extraction. Model selection was carried out using the benchmark linear model, Cox regression but risk staging was derived with Co…	Neural Netw	21	2022-02-03	414-26	https://ovidsp.ovid.com/ovidweb.cgi?T=JS&CSC=Y&NEWS=N&PAGE=fulltext&D=med7&AN=18304780	https://dx.doi.org/10.1016/j.neunet.2007.12.034
Lisboa, P. J. G.; Etchells, T. A.; Jarman, I. H.; Aung, M. S. H.; Chabaud, S.; Bachelot, T.; Perol, D.; Gargi, T.; Bourdès, V.; Bonnevay, S.; Négrier, S.	2007	Time-to-event analysis with artificial neural networks: An integrated analytical and rule-based study for breast cancer	This paper presents an analysis of censored survival data for breast cancer specific mortality and disease free survival. There are three stages to the process, namely time-to-event modelling, risk stratification by predicted outcome and model interpretation using rule extraction. Model selection was carried out using the benchmark linear model, Cox regression but risk staging was derived with Co…	2007 International Joint Conference on Neural Networks, IJCNN 2007		2533-2538	https://www.scopus.com/inward/record.uri?eid=2-s2.0-51749093088&doi=10.1109%2fIJCNN.2007.4371357&partnerID=40&md5=32daad418c1d941437841e7e2c969adc
Liu, B.; Cheng, J.; Guo, D. J.; He, X. J.; Luo, Y. D.; Zeng, Y.; Li, C. M.	2019	Prediction of prostate cancer aggressiveness with a combination of radiomics and machine learning-based analysis of dynamic contrast-enhanced MRI	AIM: To investigate whether the combination of radiomics and automatic machine learning-based classification of original images from multiphase dynamic contrast-enhanced (DCE)-magnetic resonance imaging (MRI) can predict prostate cancer (PCa) aggressiveness before biopsy. MATERIALS AND METHODS: Forty consecutive biopsy-confirmed PCa patients were included. Biopsy was performed within 4 weeks afte…	Clinical Radiology	74	11	896.e1-896.e8	http://www.elsevier.com/inca/publications/store/6/2/3/0/1/9/index.htt; https://ovidsp.ovid.com/ovidweb.cgi?T=JS&CSC=Y&NEWS=N&PAGE=fulltext&D=emexa&AN=2002793575	http://dx.doi.org/10.1016/j.crad.2019.07.011
Liu, C.; Min, L.; Kuang, J.; Zhu, C.; Qiu, X. Y.; Zhu, L.	2019	Bioinformatic identification of mir-622 key target genes and experimental validation of the mir-622-rnf8 axis in breast cancer	Breast cancer is the leading cause of cancer-associated deaths among females. In recent decades, microRNAs (miRNAs), a type of short non-coding RNA that regulates gene expression at the post-transcription level, have been reported to participate in the regulation of many hub genes associated with tumorigenesis, tumor progression, and metastasis. However, the precise mechanism by which miRNAs regu…	Front	9	OCT		http://www.frontiersin.org/Oncology/about; https://ovidsp.ovid.com/ovidweb.cgi?T=JS&CSC=Y&NEWS=N&PAGE=fulltext&D=emexa&AN=629729346	http://dx.doi.org/10.3389/fonc.2019.01114
Liu, C.; Yu, Z.; Huang, S.; Zhao, Q.; Sun, Z.; Fletcher, C.; Jiang, Y.; Zhang, D.	2019	Combined identification of three miRNAs in serum as effective diagnostic biomarkers for HNSCC	BACKGROUND: Head and neck squamous cell carcinoma (HNSCC) is a disastrous disease with substantial morbidity and mortality. This study aims to explore the effective diagnostic and prognostic biomarkers for HNSCC.; METHODS: MiRNA expression data and corresponding clinical information of HNSCC from The Cancer Genome Atlas (TCGA) database were analyzed comprehensively to identify the miRNAs with dia…	EBioMedicine	50		135-143	https://ovidsp.ovid.com/ovidweb.cgi?T=JS&CSC=Y&NEWS=N&PAGE=fulltext&D=medl&AN=31780396	https://dx.doi.org/10.1016/j.ebiom.2019.11.016
Liu, F.; Xing, L.; Zhang, X.; Zhang, X.	2019	A Four-Pseudogene Classifier Identified by Machine Learning Serves as a Novel Prognostic Marker for Survival of Osteosarcoma	Osteosarcoma is a common malignancy with high mortality and poor prognosis due to lack of predictive markers. Increasing evidence has demonstrated that pseudogenes, a type of non-coding gene, play an important role in tumorigenesis. The aim of this study was to identify a prognostic pseudogene signature of osteosarcoma by machine learning. A sample of 94 osteosarcoma patients' RNA-Seq data with c…	Genes (Basel)	10	6	29	https://ovidsp.ovid.com/ovidweb.cgi?T=JS&CSC=Y&NEWS=N&PAGE=fulltext&D=medl&AN=31146489	https://dx.doi.org/10.3390/genes10060414
Liu, J.; Dong, C.; Jiang, G.; Lu, X.; Liu, Y.; Wu, H.	2020	Transcription factor expression as a predictor of colon cancer prognosis: a machine learning practice	BACKGROUND: Colon cancer is one of the leading causes of cancer deaths in the USA and around the world. Molecular level characters, such as gene expression levels and mutations, may provide profound information for precision treatment apart from pathological indicators. Transcription factors function as critical regulators in all aspects of cell life, but transcription factors-based biomarkers fo…	BMC Med Genomics	13	Suppl 9	135	https://ovidsp.ovid.com/ovidweb.cgi?T=JS&CSC=Y&NEWS=N&PAGE=fulltext&D=prem&AN=32957968	https://dx.doi.org/10.1186/s12920-020-00775-0
Liu, M. M.; Wen, L.; Liu, Y. J.; Cai, Q.; Li, L. T.; Cai, Y. M.	2018	Application of data mining methods to improve screening for the risk of early gastric cancer	BACKGROUND: Although gastric cancer is a malignancy with high morbidity and mortality in China, the survival rate of patients with early gastric cancer (EGC) is high after surgical resection. To strengthen diagnosing and screening is the key to improve the survival and life quality of patients with EGC. This study applied data mining methods to improve screening for the risk of EGC on the basis o…	BMC Med Inf Decis Mak	18	Suppl 5	121	https://ovidsp.ovid.com/ovidweb.cgi?T=JS&CSC=Y&NEWS=N&PAGE=fulltext&D=med15&AN=30526601	https://dx.doi.org/10.1186/s12911-018-0689-4
Liu, N.; Liu, Z.; Liu, X.; Duan, X.; Huang, Y.; Jin, Z.; Niu, Y.; Zhang, L.; Chen, H.	2020	Identification of an Immune-Related Prognostic Signature Associated With Immune Infiltration in Melanoma	Melanoma is the leading cause of cancer-related death among skin tumors, with an increasing incidence worldwide. Few studies have effectively investigated the significance of an immune-related gene (IRG) signature for melanoma prognosis. Here, we constructed an IRGs prognostic signature using bioinformatics methods and evaluated and validated its predictive capability. Then, immune cell infiltrat…	Front	11 (no pagination)			https://www.frontiersin.org/journals/genetics#; https://ovidsp.ovid.com/ovidweb.cgi?T=JS&CSC=Y&NEWS=N&PAGE=fulltext&D=emexb&AN=632813545	http://dx.doi.org/10.3389/fgene.2020.01002
Liu, T.; Sui, J.; Zhang, Y.; Zhang, X. M.; Wu, W. J.; Yang, S.; Xu, S. Y.; Hong, W. W.; Peng, H.; Yin, L. H.; Pu, Y. P.; Liang, G. Y.	2018	Comprehensive analysis of a novel lncRNA profile reveals potential prognostic biomarkers in clear cell renal cell carcinoma	Clear cell renal cell carcinoma (ccRCC) is the main subtype of malignant kidney cancer. Long non-coding RNA (lncRNA) serves a key role in predicting survival in patients with cancer. The present study aimed to develop an lncRNA-related signature of prognostic values for patients with ccRCC. RNA sequencing data of 454 patients were analyzed from The Cancer Genome Atlas (TCGA). To identify the diff…	Oncol Rep	40	3	1503-1514	https://ovidsp.ovid.com/ovidweb.cgi?T=JS&CSC=Y&NEWS=N&PAGE=fulltext&D=med15&AN=30015930	https://dx.doi.org/10.3892/or.2018.6540
Liu, W. T.; Wang, Y.; Zhang, J.; Ye, F.; Huang, X. H.; Li, B.; He, Q. Y.	2018	A novel strategy of integrated microarray analysis identifies CENPA, CDK1 and CDC20 as a cluster of diagnostic biomarkers in lung adenocarcinoma	Lung adenocarcinoma (LAC) is the most lethal cancer and the leading cause of cancer-related death worldwide. The identification of meaningful clusters of co-expressed genes or representative biomarkers may help improve the accuracy of LAC diagnoses. Public databases, such as the Gene Expression Omnibus (GEO), provide rich resources of valuable information for clinics, however, the integration of …	Cancer Lett	425		43-53	https://ovidsp.ovid.com/ovidweb.cgi?T=JS&CSC=Y&NEWS=N&PAGE=fulltext&D=med15&AN=29608985	https://dx.doi.org/10.1016/j.canlet.2018.03.043
Liu, X.; Hui, X.; Kang, H.; Fang, Q.; Chen, A.; Hu, Y.; Lu, D.; Chen, X.; Wang, Y.	2020	A Multi-Gene Model Effectively Predicts the Overall Prognosis of Stomach Adenocarcinomas With Large Genetic Heterogeneity Using Somatic Mutation Features	Background: Stomach adenocarcinoma (STAD) is one of the most common malignancies worldwide with poor prognosis. It remains unclear whether the prognosis is associated with somatic gene mutations. Method(s): In this research, we collected two independent STAD cohorts with both genetic profiling and clinical follow-up data, systematically investigated the association between the prognosis and somat…	Front	11 (no pagination)			https://www.frontiersin.org/journals/genetics#; https://ovidsp.ovid.com/ovidweb.cgi?T=JS&CSC=Y&NEWS=N&PAGE=fulltext&D=emexb&AN=632791135	http://dx.doi.org/10.3389/fgene.2020.00940
Liu, X.; He, Q.; Su, Z.; Guo, S.; Liang, Z.; Jin, G.	2020	Early detection of pancreatic ductal adenocarcinoma (PDAC) using methylation signatures in circulating tumour DNA	Background: PDAC is a cancer with high mortality and low survival. Its early detection is critical because symptoms often occur only at advanced stages. However there is no reliable screening tool to identify high-risk patients. ctDNA methylation in blood has recently emerged as a promising new target to differentiate PDAC plasma from normal plasma for early PDAC detection. Method(s): Reduced rep…	Ann Oncol	31 (Supplement 4)		S792	https://ovidsp.ovid.com/ovidweb.cgi?T=JS&CSC=Y&NEWS=N&PAGE=fulltext&D=emexb&AN=2007889441	http://dx.doi.org/10.1016/j.annonc.2020.08.105
Liu, Y.	2006	Serum proteomic pattern analysis for early cancer detection	The ability of physicians to effectively treat and cure cancer is directly dependent on their ability to detect cancers at their early stages. The early detection of cancer has the potential to dramatically reduce mortality. Recently, the use of mass spectrometry to develop profiles of patient serum proteins has been reported as a promising method to achieve this goal. In this paper, we analyzed …	Technol Cancer Res Treat	5	1	61-6	https://ovidsp.ovid.com/ovidweb.cgi?T=JS&CSC=Y&NEWS=N&PAGE=fulltext&D=med6&AN=16417403
Liu, Y.; Tian, Z.; Yanagi, K.; Liu, L.; Lv, C.	2019	Carcinogenicity Prediction by in vitro Human Liver Cell Gene Expression and Chemical Structure	Cancer is one of the leading causes of mortality in the world while the carcinogenicity prediction remains challenging. In this work, carcinogenicity prediction is researched in two ways, by chemical structures and sub-structures and by gene expression exposed to drugs. Probabilistic support vector machine is used to train model by the gene expression data. The results show that the gene expressi…	2019 International Conference on Artificial Intelligence, Information Processing and Cloud Computing, AIIPCC 2019			https://www.scopus.com/inward/record.uri?eid=2-s2.0-85077816351&doi=10.1145%2f3371425.3371488&partnerID=40&md5=e70550211862adf09e03419ad965372d
Liu, Z.	2007	Cox's Proportional Hazards Model with Lp Penalty for Biomarker Identification and Survival Prediction	Advances in high throughput technology provide massive high dimensional data. It is very important and challenging to study the association of genes with various clinical outcomes. Due to large variability in time to certain clinical event among patients, studying possibly censored survival data can be more informative than classification. We proposed the Cox's proportional hazards model with Lp …	Sixth International Conference on Machine Learning and Applications (ICMLA 2007)		624-628	https://doi.org/10.1109/ICMLA.2007.96
Liu, Z.; Mi, M.; Li, X.; Zheng, X.; Wu, G.; Zhang, L.	2020	A lncRNA prognostic signature associated with immune infiltration and tumour mutation burden in breast cancer	Current studies have shown that long non-coding RNAs (lncRNAs) may serve as prognostic biomarkers in multiple cancers. Therefore, we postulated that expression patterns of multiple lncRNAs combined into a single signature could improve clinicopathological risk stratification and prediction of overall survival rate for breast cancer patients. Two algorithms, Least Absolute Shrinkage and Selector O…	Journal of Cellular and Molecular Medicine				http://onlinelibrary.wiley.com/journal/10.1111/(ISSN)1582-4934; https://ovidsp.ovid.com/ovidweb.cgi?T=JS&CSC=Y&NEWS=N&PAGE=fulltext&D=emexb&AN=2006763419	http://dx.doi.org/10.1111/jcmm.15762
Livieris, I.; Pintelas, E.; Kanavos, A.; Pintelas, P.	2020	An Improved Self-Labeled Algorithm for Cancer Prediction	Nowadays, cancer constitutes the second leading cause of death globally. The application of an efficient classification model is considered essential in modern diagnostic medicine in order to assist experts and physicians to make more accurate and early predictions and reduce the rate of mortality. Machine learning techniques are being broadly utilized for the development of intelligent computati…	Adv Exp Med Biol	1194		331-342	https://ovidsp.ovid.com/ovidweb.cgi?T=JS&CSC=Y&NEWS=N&PAGE=fulltext&D=medl&AN=32468549	https://dx.doi.org/10.1007/978-3-030-32622-7_31
Llorca, J.; Dierssen-Sotos, T.; Gomez-Acebo, I.; Gonzalez-Castro, A.; Minambres, E.	2009	Artificial neural networks predict mortality after lung transplantation better than logistic regression		J Heart Lung Transplant	28	11	1237-8	https://ovidsp.ovid.com/ovidweb.cgi?T=JS&CSC=Y&NEWS=N&PAGE=fulltext&D=med7&AN=19783166	https://dx.doi.org/10.1016/j.healun.2009.07.002
Lobo, M. Charles; T. N. Miano; X. Zhang; L. E. Barnes; J. M.	2015	Monitoring quality indicators for screening colonoscopies	The detection rate of adenomas in screening colonoscopies is an important quality indicator for endoscopists. Successful detection of adenomas is linked to reduced cancer incidence and mortality. This study focuses on evaluating the performance of endoscopists on adenoma detection rate (ADR), polyp detection rate (PDR), and scope withdrawal time. The substitution of PDR for ADR has been suggested…	2015 Systems and Information Engineering Design Symposium		171-175	https://doi.org/10.1109/SIEDS.2015.7116968
Loeb, S.; Ross, A. E.	2017	Genomic testing for localized prostate cancer: where do we go from here?	Purpose of review The goal of this article is to discuss current genomic testing options in localized prostate cancer. Recent findings There are multiple genomic tests currently available for men with localized prostate cancer. Prolaris, OncotypeDx, and Decipher can all be tested using biopsy tissue. Prolaris and Decipher are also available for men undergoing radical prostatectomy to predict subs…	Current Opinion in Urology	27	5	495-499	http://journals.lww.com/co-urology/pages/default.aspx; https://ovidsp.ovid.com/ovidweb.cgi?T=JS&CSC=Y&NEWS=N&PAGE=fulltext&D=emed18&AN=617067779	http://dx.doi.org/10.1097/MOU.0000000000000419
Louis, E.; Mesotten, L.; Thomeer, M.; Vanhove, K.; Vandeurzen, K.; Darquennes, K.; Reekmans, G.; Adriaensens, P.	2013	Validation of 1H-NMR-spectroscopy based metabolomics as a tool to detect lung cancer via a simple blood sample	Background: Lung cancer is the leading cause of cancer death worldwide. Until today no effective methods permit the early detection of lung cancer. Therefore, detection methods with an improved specificity and sensitivity are urgently needed. Over the past decade, accumulating evidence has shown that the metabolism of cancer cells differs from that of normal cells. Metabolites are the end product…	Eur J Cancer	49		S20	https://ovidsp.ovid.com/ovidweb.cgi?T=JS&CSC=Y&NEWS=N&PAGE=fulltext&D=emed14&AN=71279751	http://dx.doi.org/10.1016/S0959-8049%2813%2970146-1
Lu, B.	2017	Mitochondrial lon protease and cancer	ATP-dependent Lon protease of mitochondrial matrix is encoded by nuclear DNA and highly evolutionarily conserved throughout all organisms, which is involved in the quality control of proteins by selective degradation of misfolded, oxidized, and short-lived regulatory proteins within mitochondrial matrix, maintenance of mitochondrial genome (mtDNA), and folding of mitochondria proteins. Various st…	Advances in Experimental Medicine and Biology	1038		173-182	http://www.springer.com/series/5584; https://ovidsp.ovid.com/ovidweb.cgi?T=JS&CSC=Y&NEWS=N&PAGE=fulltext&D=emed18&AN=619414174	http://dx.doi.org/10.1007/978-981-10-6674-0_12
Lu, C. C.; Li, J. L.; Wang, Y. F.; Ko, B. S.; Tang, J. L.; Lee, C. C.	2019	A BLSTM with Attention Network for Predicting Acute Myeloid Leukemia Patient's Prognosis using Comprehensive Clinical Parameters	The prognosis management is crucial for highrisk disease like Acute Myeloid Leukemia (AML) in order to support decisions of clinical treatment. However, the challenges of accurate and consistent forecasting lie in the high variability of the disease outcomes and the complexity of the multiple clinical measurements available over the course of the treatment. In order to capture the multi-dimension…	Annu Int Conf IEEE Eng Med Biol Soc	2019		2455-2458	https://ovidsp.ovid.com/ovidweb.cgi?T=JS&CSC=Y&NEWS=N&PAGE=fulltext&D=medc&AN=31946395	https://dx.doi.org/10.1109/EMBC.2019.8856524
Lu, D. Y.; Lu, T. R.; Xu, B.; Che, J. Y.; Shen, Y.; Yarla, N. S.	2018	Individualized cancer therapy, future approaches	Background: Cancer is a series of different disease (>200 different sub-types) with an identical feature of unlimited growth, invasive and multi-step/multi-level metastasis processes. Objective: Individualized cancer therapies/personalized cancer therapies will undergo a dramatic evolution to cope with this disease diversity and a complexity of tumor genes/biomarkers. Methods: The next generation…	Current Pharmacogenomics and Personalized Medicine	16	2	156-163	https://www.scopus.com/inward/record.uri?eid=2-s2.0-85057453242&doi=10.2174%2f1875692116666180821095434&partnerID=40&md5=6aece09616fdc3733a818c601a0afa2a	10.2174/1875692116666180821095434
Lu, L.; Daigle, B. J., Jr.	2020	Prognostic analysis of histopathological images using pre-trained convolutional neural networks: application to hepatocellular carcinoma	Histopathological images contain rich phenotypic descriptions of the molecular processes underlying disease progression. Convolutional neural networks, state-of-the-art image analysis techniques in computer vision, automatically learn representative features from such images which can be useful for disease diagnosis, prognosis, and subtyping. Hepatocellular carcinoma (HCC) is the sixth most commo…	Peerj	8		e8668	https://ovidsp.ovid.com/ovidweb.cgi?T=JS&CSC=Y&NEWS=N&PAGE=fulltext&D=prem&AN=32201640	https://dx.doi.org/10.7717/peerj.8668
Lu, M. T.; Ivanov, A.; Mayrhofer, T.; Hosny, A.; Aerts, Hjwl; Hoffmann, U.	2019	Deep Learning to Assess Long-term Mortality From Chest Radiographs	Importance: Chest radiography is the most common diagnostic imaging test in medicine and may also provide information about longevity and prognosis.; Objective: To develop and test a convolutional neural network (CNN) (named CXR-risk) to predict long-term mortality, including noncancer death, from chest radiographs.; Design, Setting, and Participants: In this prognostic study, CXR-risk CNN develo…	JAMA netw	2	7	e197416	https://ovidsp.ovid.com/ovidweb.cgi?T=JS&CSC=Y&NEWS=N&PAGE=fulltext&D=medl&AN=31322692	https://dx.doi.org/10.1001/jamanetworkopen.2019.7416
Lu, M. T.; Raghu, V. K.; Mayrhofer, T.; Aerts, Hjwl; Hoffmann, U.	2020	Deep Learning Using Chest Radiographs to Identify High-Risk Smokers for Lung Cancer Screening Computed Tomography: Development and Validation of a Prediction Model	BACKGROUND: Lung cancer screening with chest computed tomography (CT) reduces lung cancer death. Centers for Medicare & Medicaid Services (CMS) eligibility criteria for lung cancer screening with CT require detailed smoking information and miss many incident lung cancers. An automated deep-learning approach based on chest radiograph images may identify more smokers at high risk for lung cancer wh…	Ann Intern Med	173	9	704-713	https://ovidsp.ovid.com/ovidweb.cgi?T=JS&CSC=Y&NEWS=N&PAGE=fulltext&D=prem&AN=32866413	https://dx.doi.org/10.7326/M20-1868
Lukaszewski, R. A.; Yates, A. M.; Jackson, M. C.; Swingler, K.; Scherer, J. M.; Simpson, A. J.; Sadler, P.; McQuillan, P.; Titball, R. W.; Brooks, T. J.; Pearce, M. J.	2008	Presymptomatic prediction of sepsis in intensive care unit patients	Postoperative or posttraumatic sepsis remains one of the leading causes of morbidity and mortality in hospital populations, especially in populations in intensive care units (ICUs). Central to the successful control of sepsis-associated infections is the ability to rapidly diagnose and treat disease. The ability to identify sepsis patients before they show any symptoms would have major benefits f…	Clin Vaccine Immunol	15	7	1089-94	https://ovidsp.ovid.com/ovidweb.cgi?T=JS&CSC=Y&NEWS=N&PAGE=fulltext&D=med7&AN=18480235	https://dx.doi.org/10.1128/CVI.00486-07
Lund, J. L.; Kuo, T. M.; Brookhart, M. A.; Meyer, A. M.; Dalton, A. F.; Kistler, C. E.; Wheeler, S. B.; Lewis, C. L.	2019	Development and validation of a 5-year mortality prediction model using regularized regression and Medicare data	Purpose: De-implementation of low-value services among patients with limited life expectancy is challenging. Robust mortality prediction models using routinely collected health care data can enhance health care stakeholders' ability to identify populations with limited life expectancy. We developed and validated a claims-based prediction model for 5-year mortality using regularized regression met…	Pharmacoepidemiology and Drug Safety	28	5	584-592	<Go to ISI>://WOS:000472004500005	10.1002/pds.4769
Lundin, J.; Lundin, M.; Holli, K.; Kataja, V.; Elomaa, L.; Pylkkanen, L.; Turpeenniemi-Hujanen, T.; Joensuu, H.	2001	Omission of histologic grading from clinical decision making may result in overuse of adjuvant therapies in breast cancer: results from a nationwide study	PURPOSE: To investigate the influence of routinely performed histologic grading on breast cancer outcome prediction and patient selection for adjuvant therapy.; PATIENTS AND METHODS: The analysis is based on a cohort of 2,842 women diagnosed with breast cancer and comprising 91% of all breast cancers diagnosed in five defined geographical regions in Finland in 1991 through 1992. Data on clinicopa…	J Clin Oncol	19	1	28-36	https://ovidsp.ovid.com/ovidweb.cgi?T=JS&CSC=Y&NEWS=N&PAGE=fulltext&D=med4&AN=11134192
Lundin, M.; Lundin, J.; Burke, H. B.; Toikkanen, S.; Pylkkanen, L.; Joensuu, H.	1999	Artificial neural networks applied to survival prediction in breast cancer	In this study, we evaluated the accuracy of a neural network in predicting 5-, 10- and 15-year breast-cancer-specific survival. A series of 951 breast cancer patients was divided into a training set of 651 and a validation set of 300 patients. Eight variables were entered as input to the network: tumor size, axillary nodal status, histological type, mitotic count, nuclear pleomorphism, tubule for…	Oncology	57	4	281-6	https://ovidsp.ovid.com/ovidweb.cgi?T=JS&CSC=Y&NEWS=N&PAGE=fulltext&D=med4&AN=10575312
Lundon, D. J.; Kelly, B. D.; Shukla, D.; Bolton, D. M.; Wiklund, P.; Tewari, A.	2020	A Decision Aide for the Risk Stratification of GU Cancer Patients at Risk of SARS-CoV-2 Infection, COVID-19 Related Hospitalization, Intubation, and Mortality	Treatment decisions for both early and advanced genitourinary (GU) malignancies take into account the risk of dying from the malignancy as well as the risk of death due to other causes such as other co-morbidities. COVID-19 is a new additional and immediate risk to a patient's morbidity and mortality and there is a need for an accurate assessment as to the potential impact on of this syndrome on …	J	9	9	30	https://ovidsp.ovid.com/ovidweb.cgi?T=JS&CSC=Y&NEWS=N&PAGE=fulltext&D=prem&AN=32872607	https://dx.doi.org/10.3390/jcm9092799
Lyu, Z.; Li, N.; Tan, F.; Li, J.; Lin, C.; Chen, H.; Ren, J.; Shi, J.; Su, K.; Li, F.; Feng, X.; Wei, L.; Li, X.; Wen, Y.; Wang, G.; Chen, S.; Wu, S.; Dai, M.; He, J.	2019	Development and validation of a risk prediction model for lung cancer with common health examination indexes	Background: Lung cancer has been the most common cancer and leading cause of cancer-related death for several decades worldwide, especially in China, the most populous country. Low-dose computed tomography (LDCT) has been proven to reduce lung cancer mortality. A user-friendly lung cancer risk prediction model could help standardize the selection of high-risk population for LDCT screening and alt…	Br J Cancer	121 (1)		13	https://ovidsp.ovid.com/ovidweb.cgi?T=JS&CSC=Y&NEWS=N&PAGE=fulltext&D=emexb&AN=631605795	http://dx.doi.org/10.1038/s41416-019-0555-x
Lyu, Z.; Li, N.; Chen, S.; Wang, G.; Tan, F.; Feng, X.; Li, X.; Wen, Y.; Yang, Z.; Wang, Y.; Li, J.; Chen, H.; Lin, C.; Ren, J.; Shi, J.; Wu, S.; Dai, M.; He, J.	2020	Risk prediction model for lung cancer incorporating metabolic markers: Development and internal validation in a Chinese population	Background: Low-dose computed tomography screening has been proved to reduce lung cancer mortality, however, the issues of high false-positive rate and overdiagnosis remain unsolved. Risk prediction models for lung cancer that could accurately identify high-risk populations may help to increase efficiency. We thus sought to develop a risk prediction model for lung cancer incorporating epidemiolog…	Cancer Med	9	11	3983-3994	http://onlinelibrary.wiley.com/journal/10.1002/(ISSN)2045-7634; https://ovidsp.ovid.com/ovidweb.cgi?T=JS&CSC=Y&NEWS=N&PAGE=fulltext&D=emexb&AN=2004599979	http://dx.doi.org/10.1002/cam4.3025
Ma, B.; Guo, Y.; Hu, W.; Yuan, F.; Zhu, Z.; Yu, Y.; Zou, H.	2020	Artificial Intelligence-Based Multiclass Classification of Benign or Malignant Mucosal Lesions of the Stomach	Gastric cancer (GC) is one of the leading causes of cancer-related death worldwide. It takes some time from chronic gastritis to develop in GC. Early detection of GC will help patients obtain timely treatment. Understanding disease evolution is crucial for the prevention and treatment of GC. Here, we present a convolutional neural network (CNN)-based system to detect abnormalities in the gastric …	Front Pharmacol	11		572372	https://ovidsp.ovid.com/ovidweb.cgi?T=JS&CSC=Y&NEWS=N&PAGE=fulltext&D=prem&AN=33132910	https://dx.doi.org/10.3389/fphar.2020.572372
Ma, B.; Geng, Y.; Meng, F.; Yan, G.; Song, F.	2020	Identification of a Sixteen-gene Prognostic Biomarker for Lung Adenocarcinoma Using a Machine Learning Method	Objectives: Lung adenocarcinoma (LUAD) accounts for a majority of cancer-related deaths worldwide annually. The identification of prognostic biomarkers and prediction of prognosis for LUAD patients is necessary. Materials and Methods: In this study, LUAD RNA-Seq data and clinical data from the Cancer Genome Atlas (TCGA) were divided into TCGA cohort I (n = 338) and II (n = 168). The cohort I was …	J	11	5	1288-1298	https://ovidsp.ovid.com/ovidweb.cgi?T=JS&CSC=Y&NEWS=N&PAGE=fulltext&D=prem&AN=31956375	https://dx.doi.org/10.7150/jca.34585
Maaref, A.; Romero, F. P.; Montagnon, E.; Cerny, M.; Nguyen, B.; Vandenbroucke, F.; Soucy, G.; Turcotte, S.; Tang, A.; Kadoury, S.	2020	Predicting the Response to FOLFOX-Based Chemotherapy Regimen from Untreated Liver Metastases on Baseline CT: a Deep Neural Network Approach	In developed countries, colorectal cancer is the second cause of cancer-related mortality. Chemotherapy is considered a standard treatment for colorectal liver metastases (CLM). Among patients who develop CLM, the assessment of patient response to chemotherapy is often required to determine the need for second-line chemotherapy and eligibility for surgery. However, while FOLFOX-based regimens are…	Journal of digital imaging	33	4	937-945	https://ovidsp.ovid.com/ovidweb.cgi?T=JS&CSC=Y&NEWS=N&PAGE=fulltext&D=emexb&AN=631298063	http://dx.doi.org/10.1007/s10278-020-00332-2
Machado, M. A. de Brito; C. Neto; A. Abelha; J.	2019	Prediction of mortality and occurrence of complications for gastric cancer patients	Gastric cancer is one of the most prevalent types of cancer in the whole world, affecting millions of people over the last decades. Its symptoms are ambiguous, which leads to late diagnoses, reducing the patients' chances of survival. In most countries, routine screenings are not usual, which also contributes to the detection of this gastric malignancy in later and more dangerous (and often fatal…	2019 International Conference in Engineering Applications (ICEA)		2022-01-06	https://doi.org/10.1109/CEAP.2019.8883494
Macias-Garcia, L.; Luna-Romera, J. M.; Garcia-Gutierrez, J.; Martinez-Ballesteros, M.; Riquelme-Santos, J. C.; Gonzalez-Campora, R.	2017	A study of the suitability of autoencoders for preprocessing data in breast cancer experimentation	Breast cancer is the most common cause of cancer death in women. Today, post-transcriptional protein products of the genes involved in breast cancer can be identified by immunohistochemistry. However, this method has problems arising from the intra-observer and inter-observer variability in the assessment of pathologic variables, which may result in misleading conclusions. Using an optimal select…	J Biomed Inform	72		33-44	https://ovidsp.ovid.com/ovidweb.cgi?T=JS&CSC=Y&NEWS=N&PAGE=fulltext&D=med14&AN=28663073	https://dx.doi.org/10.1016/j.jbi.2017.06.020
Madhukar, N. S.; Khade, P. K.; Huang, L.; Gayvert, K.; Galletti, G.; Stogniew, M.; Allen, J. E.; Giannakakou, P.; Elemento, O.	2019	A Bayesian machine learning approach for drug target identification using diverse data types	Drug target identification is a crucial step in development, yet is also among the most complex. To address this, we develop BANDIT, a Bayesian machine-learning approach that integrates multiple data types to predict drug binding targets. Integrating public data, BANDIT benchmarked a ~90% accuracy on 2000+ small molecules. Applied to 14,000+ compounds without known targets, BANDIT generated ~4,00…	Nat Commun	10	1		http://www.nature.com/ncomms/index.html; https://ovidsp.ovid.com/ovidweb.cgi?T=JS&CSC=Y&NEWS=N&PAGE=fulltext&D=emexa&AN=2003641075	http://dx.doi.org/10.1038/s41467-019-12928-6
Maghari, M. A. M. Alhaj; A. Y. A.	2017	Cancer survivability prediction using random forest and rule induction algorithms	The second largest cause of death in Palestine is Cancer at a rate 12.4% of all deaths. Predicting the survivability of a disease is one of the most interesting purposes of developing a medical data mining applications. This paper applies two classification models (Rule Induction and Random Forest) on the Gaza Strip 2011 cancer patient's dataset, to predict the survivability of cancer patients. T…	2017 8th International Conference on Information Technology (ICIT)		388-391	https://doi.org/10.1109/ICITECH.2017.8080031
Magnuson, S. R.; Falduto, M. T.; Torres, K. E.; Gomez, M. A.	2016	Blood bioprofiles for the diagnosis of intestinal metaplasia and gastric cancer	Introduction: Gastric cancer is the fifth most common cancer worldwide and is the third most common cause of cancer death. Early diagnosis of gastric cancer is critical in preventing cancer deaths. Currently there are no minimally invasive tests capable of early detection of gastric cancer. Therefore, we sought to identify bioprofiles in whole blood samples that detect gastric cancer and its prem…	Gastroenterology	150	4	S609-S610	https://ovidsp.ovid.com/ovidweb.cgi?T=JS&CSC=Y&NEWS=N&PAGE=fulltext&D=emed17&AN=72271162
Maheshwari, S.; Agarwal, A.; Shukla, A.; Tiwari, R.	2020	A comprehensive evaluation for the prediction of mortality in intensive care units with LSTM networks: patients with cardiovascular disease	Intensive care units (ICUs) are responsible for generating a wealth of useful data in the form of electronic health records. We aimed to build a mortality prediction model on a Medical Information Mart for Intensive Care (MIMIC-III) database and to assess whether the use of deep learning techniques like long short-term memory (LSTM) can effectively utilize the temporal relations among clinical va…	Biomedical Engineering-Biomedizinische Technik	65	4	435-446	<Go to ISI>://WOS:000560600600006	10.1515/bmt-2018-0206
Mahfoudhi, N. Derbel; H. Tmar; A.	2020	A Multi-view Deep Convolutional Neural Network for Reduction of False Positive Findings in Breast Cancer Screening	Screening mammography is commonly the only imaging exam allowing early-stage detection of breast cancer. The early detection is, in fact, associated with a decreased breast cancer mortality rate amongst women. However, false positive recall is one of the main limitations of screening practices and it is often associated with unnecessary workups and biopsies. To tackle this issue and improve the m…	2020 5th International Conference on Advanced Technologies for Signal and Image Processing (ATSIP)		2022-01-06	https://doi.org/10.1109/ATSIP49331.2020.9231738
Mahmood, T.; Arsalan, M.; Owais, M.; Lee, M. B.; Park, K. R.	2020	Artificial Intelligence-Based Mitosis Detection in Breast Cancer Histopathology Images Using Faster R-CNN and Deep CNNs	Breast cancer is the leading cause of mortality in women. Early diagnosis of breast cancer can reduce the mortality rate. In the diagnosis, the mitotic cell count is an important biomarker for predicting the aggressiveness, prognosis, and grade of breast cancer. In general, pathologists manually examine histopathology images under high-resolution microscopes for the detection of mitotic cells. Ho…	J	9	3	10	https://ovidsp.ovid.com/ovidweb.cgi?T=JS&CSC=Y&NEWS=N&PAGE=fulltext&D=prem&AN=32164298	https://dx.doi.org/10.3390/jcm9030749
Mahmoodian, H.	2012	Predicting the continuous values of breast cancer relapse time by type-2 fuzzy logic system	Microarray analysis and gene expression profile have been widely used in tumor classification, survival analysis and ER statues of breast cancer. Sample discrimination as well as identification of significant genes have been the focus of most previous studies. The aim of this research is to propose a fuzzy model to predict the relapse time of breast cancer by using breast cancer dataset published…	Australas Phys Eng Sci Med	35	2	193-204	https://ovidsp.ovid.com/ovidweb.cgi?T=JS&CSC=Y&NEWS=N&PAGE=fulltext&D=med9&AN=22733123	https://dx.doi.org/10.1007/s13246-012-0147-z
Mai, R. Y.; Lu, H. Z.; Bai, T.; Liang, R.; Lin, Y.; Ma, L.; Xiang, B. D.; Wu, G. B.; Li, L. Q.; Ye, J. Z.	2020	Artificial neural network model for preoperative prediction of severe liver failure after hemihepatectomy in patients with hepatocellular carcinoma	BACKGROUND: Posthepatectomy liver failure is a worrisome complication after major hepatectomy for hepatocellular carcinoma and is the leading cause of postoperative mortality. Recommendations for hepatectomy for hepatocellular carcinoma are based on the risk of severe posthepatectomy liver failure, and accurately predicting posthepatectomy liver failure risk before undertaking major hepatectomy i…	Surgery	168	4	643-652	https://ovidsp.ovid.com/ovidweb.cgi?T=JS&CSC=Y&NEWS=N&PAGE=fulltext&D=mesx&AN=32792098	https://dx.doi.org/10.1016/j.surg.2020.06.031
Malagon, M.; Ramio-Pujol, S.; Serrano, M.; Serra-Pages, M.; Amoedo, J.; Oliver, L.; Bahi, A.; Mas-de-Xaxars, T.; Torrealba, L.; Gilabert, P.; Miquel-Cusachs, O.; Garcia-Nimo, L.; Salo, J.; Guardiola, J.; Pinol, V.; Cubiella, J.; Castells, A.; Aldeguer, X.; Garcia-Gil, J.	2018	Raid-CRC: A novel non-invasive tool for colorectal cancer screening based on bacterial signatures capable of reducing the faecal immunochemical test false-positive results	Introduction: Colorectal cancer (CRC) is the third main cause of cancer mortality. Around 75% of CRC are sporadic and they usually develop without symptomatology. Therefore, some countries are implementing CRC national screening politics in order to detect lesions at an early stage by using non-invasive tools. One of the most common tools is the faecal immunochemical test (FIT). Despite affordabi…	United European Gastroenterology Journal	6 (8 Supplement)		A273	https://ovidsp.ovid.com/ovidweb.cgi?T=JS&CSC=Y&NEWS=N&PAGE=fulltext&D=emed19&AN=625974302	http://dx.doi.org/10.1177/2050640618792819
Malik, V.; Dutta, S.; Kalakoti, Y.; Sundar, D.	2019	Multi-omics Integration based Predictive Model for Survival Prediction of Lung Adenocarcinaoma	Background: Lung adenocarcinoma (LUAD) patients majorly tend to poor clinical outcomes. A biomarker or gene signature built using multi-omics dataset along with clinical features that could predict survival in these patients would have a significant clinical impact, enabling earlier detection of mortality risk and personalized therapy. Methods: To identify a novel multi-omics signature along with…	2019 Grace Hopper Celebration India, GHCI 2019			https://www.scopus.com/inward/record.uri?eid=2-s2.0-85084648401&doi=10.1109%2fGHCI47972.2019.9071831&partnerID=40&md5=3a1ec1eb950395f66baeee396c449aa9
Malpe, V.; Tugaonkar, P.	2019	Machine learning trends in medical sciences	Machine Learning is ruling the world due to its accuracy and timely predictions for the given set of problems. Machine Learning is highly used for health monitoring to reduce the mortality rate and enhance the life expectancy. Organs such as kidneys, pancreas are highly affected in the run of life. Cancers like breast cancer has shown increase in the count since last decade. This leads to invent …	2nd International Conference on I-SMAC (IoT in Social, Mobile, Analytics and Cloud), I-SMAC 2018		495-499	https://www.scopus.com/inward/record.uri?eid=2-s2.0-85063459436&doi=10.1109%2fI-SMAC.2018.8653756&partnerID=40&md5=23edf07cf3ecbd1abe657f285c3759d9
Mamoshina, P.; Kochetov, K.; Cortese, F.; Kovalchuk, A.; Aliper, A.; Putin, E.; Scheibye-Knudsen, M.; Cantor, C. R.; Skjodt, N. M.; Kovalchuk, O.; Zhavoronkov, A.	2019	Blood Biochemistry Analysis to Detect Smoking Status and Quantify Accelerated Aging in Smokers	There is an association between smoking and cancer, cardiovascular disease and all-cause mortality. However, currently, there are no affordable and informative tests for assessing the effects of smoking on the rate of biological aging. In this study we demonstrate for the first time that smoking status can be predicted using blood biochemistry and cell count results andthe recent advances in arti…	Sci	9	1	142	https://ovidsp.ovid.com/ovidweb.cgi?T=JS&CSC=Y&NEWS=N&PAGE=fulltext&D=medl&AN=30644411	https://dx.doi.org/10.1038/s41598-018-35704-w
Manafi-Farid, R.; Karamzade-Ziarati, N.; Vali, R.; Mottaghy, F. M.; Beheshti, M.	2020	2-[18F]FDG PET/CT radiomics in lung cancer: An overview of the technical aspect and its emerging role in management of the disease	Lung cancer is the most common cancer, worldwide, and a major health issue with a remarkable mortality rate. 2-[18F]fluoro-2-deoxy-D-glucose positron emission tomography/computed tomography (2-[18F]FDG PET/CT) plays an indispensable role in the management of lung cancer patients. Long-established quantitative parameters such as size, density, and metabolic activity have been and are being employe…	Methods	1		1	https://ovidsp.ovid.com/ovidweb.cgi?T=JS&CSC=Y&NEWS=N&PAGE=fulltext&D=medp&AN=32497604	https://dx.doi.org/10.1016/j.ymeth.2020.05.023
Manchukonda, N. K.; Naik, P. K.; Santoshi, S.; Lopus, M.; Joseph, S.; Sridhar, B.; Kantevari, S.	2013	Rational design, synthesis, and biological evaluation of third generation alpha-noscapine analogues as potent tubulin binding anti-cancer agents	Systematic screening based on structural similarity of drugs such as colchicine and podophyllotoxin led to identification of noscapine, a microtubule-targeted agent that attenuates the dynamic instability of microtubules without affecting the total polymer mass of microtubules. We report a new generation of noscapine derivatives as potential tubulin binding anti-cancer agents. Molecular modeling …	PLoS ONE	8	10		http://www.plosone.org/article/fetchObject.action?uri=info%3Adoi%2F10.1371%2Fjournal.pone.0077970&representation=PDF; https://ovidsp.ovid.com/ovidweb.cgi?T=JS&CSC=Y&NEWS=N&PAGE=fulltext&D=emed14&AN=372309768	http://dx.doi.org/10.1371/journal.pone.0077970
[truncated: 467 more rows]

## Sheet: Irrelavent
Title	Authors	Abstract	Published Year	Published Month	Journal	Volume	Issue	Pages	DOI	Ref
[truncated: 770 more rows]
[truncated: 12 more columns]

## Sheet: Sheet1
Row Labels	Count of Exclusion reason
Exclusion reason: No machine learning approach involved	7
Exclusion reason: Not using routine practice data	55
Exclusion reason: Outcome irrelevant	25
[truncated: 4 more rows]

## Sheet: Excluded_full_text
Title	Authors	Abstract	Published Year	Published Month	Journal	Volume	Issue	Pages	DOI	Exclusion reason
[truncated: 184 more rows]

[truncated: 2 more sheets: References included, Additional studies included]
